# Supplementary material for: Pneumococcal hydrogen peroxide regulates host cell kinase activity
Source: Front Immunol. 2024 Jun 5;15:1414195. doi: 10.3389/fimmu.2024.1414195 (PMC11188345; doi:10.3389/fimmu.2024.1414195)
Supplement: Supplementary file 1 [file Table_1.xlsx]

## Sheet: Table S1
Table S1: Intensities of PTK substrate peptide phosphorylation in non-infected H441 cells and H441 cells infected with SpnWT, Spn∆lctO∆spxB or Spn∆ply
						Order	1	2	3	4	5	6	7	8	9	10	11	12	13	14	15	16	17	18	19	20
						Sample name	1	5	9	13	17	2	6	10	14	18	3	7	11	15	19	4	8	12	16	20
						Instrument run	1	1	1	2	2	1	1	1	2	2	1	1	1	2	2	1	1	1	2	2
						Biological replicate	1	2	3	4	5	1	2	3	4	5	1	2	3	4	5	1	2	3	4	5
						Comment 1	2 (U1)	8 (U2)	14 (U3)	20 (U4)	26 (U5)	32 (WT1)	38 (WT2)	44 (WT3)	50 (WT4)	56 (WT5)	62 (dPLY 1)	68 (dPLY 2)	74 (dPLY 3)	80 (dPLY 4)	86 (dPLY 5)	92 (dSpxBdLcto 1)	98 (dSpxBdLcto 2)	104 (dSpxBdLcto 3)	110 (dSpxBdLcto 4)	116 (dSpxBdLcto 5)
						Technical replicate	0.0	0.0	0.0	0.0	0.0	0.0	0.0	0.0	0.0	0.0	0.0	0.0	0.0	0.0	0.0	0.0	0.0	0.0	0.0	0.0
						Comment 2	U	U	U	U	U	WT	WT	WT	WT	WT	dPLY	dPLY	dPLY	dPLY	dPLY	dSpxBdLcto	dSpxBdLcto	dSpxBdLcto	dSpxBdLcto	dSpxBdLcto
						Comment 3	2	8	14	20	26	32	38	44	50	56	62	68	74	80	86	92	98	104	110	116		U	WT	dPLY	dSpxBdLcto
						Comment 4	NA	NA	NA	NA	NA	NA	NA	NA	NA	NA	NA	NA	NA	NA	NA	NA	NA	NA	NA	NA
						Array	A1	A1	A1	A1	A1	A2	A2	A2	A2	A2	A3	A3	A3	A3	A3	A4	A4	A4	A4	A4
						Barcode	641021317	641021319	641021320	641021323	641021501	641021317	641021319	641021320	641021323	641021501	641021317	641021319	641021320	641021323	641021501	641021317	641021319	641021320	641021323	641021501		Mean	Mean	Mean	Mean
ID	Sequence	Tyr	spotRow	spotCol	UniprotAccession																							XX					ID	Order
STA5A_687_699	LAKAVDGYVKPQI	[694]	9	6	P42229		3.88465	3.89072	3.78483	3.40406	3.29386	-3.64835	-3.74987	-3.77554	-3.57408	-2.87747	-3.64835	-3.74987	-3.77554	-3.57408	-3.98244	3.41204	3.60901	3.76625	3.7441	3.56605		3.65162	-3.52506	-3.74606	3.61949		STA5A_687_699	176
RET_680_692	AQAFPVSYSSSGA	[687]	8	9	P07949		4.92675	3.41495	3.01777	2.83396	1.33187	-1.64225	-2.60112	-3.8289	-2.68723	-4.01969	-1.64225	-2.60112	-1.30889	-2.68723	0.846713	-1.64225	1.7873	2.12002	2.5405	1.8411		3.10506	-2.95584	-1.47856	1.32933		RET_680_692	179
VGFR1_1046_1058_Y1048F	DIFKNPDYVRKGD	[1053]	9	9	P17948		1.67107	1.65634	3.04417	3.1853	3.41979	-1.61269	-0.608905	-4.02557	-3.26295	-3.42499	-0.873883	-2.18882	-1.7877	-3.26295	-3.42499	0.815501	1.14139	2.76909	3.3406	3.43018		2.59533	-2.58702	-2.30767	2.29935		VGFR1_1046_1058_Y1048F	175
FABPH_13_25	DSKNFDDYMKSLG	[20]	6	8	P05413		2.9956	2.02983	2.48311	2.96801	2.35711	-1.34749	-1.33633	-3.33583	-0.377378	-1.5528	-4.079	-2.32772	-1.57578	-4.16516	-3.81357	2.43089	1.63421	2.4285	1.57453	3.00926		2.56673	-1.58997	-3.19225	2.21548		FABPH_13_25	174
NTRK2_509_521	PVIENPQYFGITN	[516]	7	10	Q16620		3.53402	1.54351	1.52695	2.2295	3.94557	-3.42762	-2.66226	-0.935898	-2.93436	-1.31519	-3.42762	-2.66226	-3.92341	-2.93436	-1.31519	3.32121	3.781	3.33235	3.63922	-1.31519		2.55591	-2.25506	-2.85257	2.55172		NTRK2_509_521	180
EPHA2_581_593	QLKPLKTYVDPHT	[588]	5	10	P29317		2.9949	2.6834	2.70251	1.07234	3.02164	-2.71908	-2.86131	-2.85381	-1.5959	-2.81364	-2.71908	-2.86131	-2.85381	-0.396995	-2.81364	2.44326	3.03922	3.00511	0.920555	2.60564		2.49496	-2.56875	-2.32897	2.40276		EPHA2_581_593	178
STAT4_686_698	TERGDKGYVPSVF	[693]	9	4	Q14765		2.15053	2.74777	2.63484	2.29731	1.81876	-2.58712	-2.73984	-0.853909	-2.53702	-4.54344	-2.58712	-2.73984	-3.66515	-2.53702	0.386856	3.0237	2.73191	1.88422	2.77672	2.33782		2.32984	-2.65226	-2.22845	2.55088		STAT4_686_698	177
STAT6_634_646	MGKDGRGYVPATI	[641]	9	7	P42226		2.74184	3.83228	2.47269	0.764563	1.46601	-0.913946	-1.27743	-2.35781	-1.88256	-2.22393	-0.913946	-1.27743	-2.35781	-1.88256	-2.22393	-0.913946	-1.27743	2.24294	3.00055	2.98184		2.25548	-1.73113	-1.73113	1.20679		STAT6_634_646	182
FGFR3_641_653	DVHNLDYYKKTTN	[647, 648]	6	9	P22607		2.67357	1.61328	1.66434	2.26405	2.15305	-0.199749	-1.59395	-1.41115	-3.3277	-0.366177	-4.30155	-1.03264	-1.07926	-1.2612	-3.9915	1.82773	1.01332	0.82607	2.32484	2.20462		2.07366	-1.37974	-2.33323	1.63932		FGFR3_641_653	173
VGFR1_1320_1332_C1320K/C1321K	KKSPPPDYNSVVL	[1327]	12	12	P17948		2.00453	2.31469	1.53147	1.50959	1.4257	-1.67894	-1.8962	-2.00914	-0.874129	-2.16147	-1.98684	-2.33632	-1.09311	-2.11961	-1.04701	1.66124	1.91783	1.57078	1.48414	1.78277		1.7572	-1.72398	-1.71658	1.68335		VGFR1_1320_1332_C1320K/C1321K	148
VGFR1_1162_1174	VQQDGKDYIPINA	[1169]	9	11	P17948		1.62917	1.88719	1.56403	2.05418	1.36391	-1.92794	-1.88192	-1.30823	-2.03143	-1.44077	-0.978395	-1.26589	-1.82145	-1.86095	-1.34977	1.27717	1.26062	1.56565	1.8382	1.42663		1.6997	-1.71806	-1.45529	1.47366		VGFR1_1162_1174	119
MK14_173_185	RHTDDEMTGYVAT	[182]	3	9	Q16539		1.70705	2.04009	1.42299	1.64959	1.40631	-1.81972	-2.05235	-1.50998	-1.6665	-1.49364	-1.25297	-1.41809	-1.31407	-1.60055	-1.49569	1.36565	1.43036	1.40106	1.61746	1.58302		1.64521	-1.70844	-1.41627	1.47951		MK14_173_185	104
CALM_93_105	FDKDGNGYISAAE	[100]	4	8	P0DP23		1.3984	1.62244	1.42253	1.85865	1.56742	-1.48104	-1.54029	-1.4588	-1.63112	-0.960787	-1.05183	-1.34423	-1.56811	-2.10993	-2.41629	1.13447	1.26209	1.60438	1.8824	1.80965		1.57389	-1.41441	-1.69808	1.5386		CALM_93_105	149
TNNT1_2_14	SDTEEQEYEEEQP	[9]	9	8	P13805		3.69007	0.73188	0.865834	2.2012	0.289663	2.47265	-0.0422809	-0.555145	0.212527	-0.841051	-3.08136	-0.447929	-0.327802	-1.10247	-0.192523	-3.08136	-0.24167	0.0171133	-1.31125	0.743911		1.55573	0.24934	-1.03042	-0.774651		TNNT1_2_14	169
EPHA4_921_933	QAIKMDRYKDNFT	[928]	5	12	P54764		3.71224	1.79036	-1.40677	2.9361	0.543918	-1.49206	0.773903	2.83972	-1.20017	1.30456	-0.728124	-3.75084	-0.0261706	-1.20017	0.998624	-1.49206	1.18657	-1.40677	-0.535769	-2.8471		1.51517	0.445192	-0.941336	-1.01903		EPHA4_921_933	181
B3AT_39_51	TEATATDYHTTSH	[46]	4	6	P02730		1.5884	1.95359	1.38923	1.49303	1.11409	-1.9328	-1.40216	-1.26052	-1.05035	-1.44297	-0.815506	-1.80559	-1.34243	-1.69735	-1.04997	1.15991	1.25417	1.21372	1.25467	1.37886		1.50767	-1.41776	-1.34217	1.25227		B3AT_39_51	123
NTRK1_489_501	HIIENPQYFSDAC	[496]	7	9	P04629		1.662	1.48473	1.25431	1.47357	1.5686	-0.829654	-1.27216	-1.32439	-1.77262	-1.2923	-1.83267	-1.05354	-0.86535	-1.04839	-1.9816	1.00033	0.840966	0.935428	1.34743	1.7053		1.48864	-1.29822	-1.35631	1.16589		NTRK1_489_501	157
VGFR1_1206_1218	GSSDDVRYVNAFK	[1213]	9	12	P17948		1.59144	1.72087	1.30205	1.42251	1.24272	-1.73348	-1.80733	-1.35034	-1.43131	-1.14287	-0.95821	-1.17537	-1.37082	-1.03823	-1.45224	1.10025	1.26183	1.41911	1.04703	1.3524		1.45592	-1.49306	-1.19898	1.23612		VGFR1_1206_1218	130
VGFR1_1235_1247	ATSMFDDYQGDSS	[1242]	3	10	P17948		1.29332	1.55307	1.60232	1.87267	0.951881	-1.49508	-2.01035	-1.20883	-2.28775	-1.39581	-0.846524	-0.815852	-1.98381	-1.4918	-0.470039	1.04828	1.27314	1.59032	1.90689	0.913963		1.45465	-1.67957	-1.12161	1.34652		VGFR1_1235_1247	165
GAB2_638_648	DEKVDYVQVDK	[643]	11	5	Q9UQC2		1.47463	1.77694	1.3067	1.39445	1.27314	-1.68122	-1.62171	-1.01955	-1.30444	-1.50847	-0.982202	-1.27409	-1.51433	-1.3184	-1.21479	1.18879	1.11886	1.22718	1.22839	1.45011		1.44517	-1.42708	-1.26076	1.24267		GAB2_638_648	77
LAT_194_206	MESIDDYVNVPES	[200]	13	11	O43561		1.52439	1.58945	1.29108	1.4384	1.32642	-1.66572	-1.55612	-1.19075	-1.33258	-1.37042	-1.074	-1.23564	-1.43343	-1.33503	-1.2933	1.21533	1.20231	1.3331	1.22921	1.3373		1.43395	-1.42312	-1.27428	1.26345		LAT_194_206	50
ODBA_340_352_D340K	KDSSAYRSVDEVN	[345]	3	6	P12694		1.39019	1.78973	1.20657	1.50086	1.15086	-1.39228	-1.50736	-0.983864	-1.32182	-1.02757	-1.20425	-1.43644	-1.58377	-1.53919	-1.46589	1.20634	1.15407	1.36106	1.36015	1.3426		1.40764	-1.24658	-1.44591	1.28484		ODBA_340_352_D340K	132
PRGR_545_557	LRPDSEASQSPQY	[557]	8	5	P06401		1.6873	1.51457	1.34845	1.36303	0.74885	-1.85515	-1.85628	-0.969789	-1.02065	-1.01074	-1.16087	-0.722701	-1.72859	-1.29062	-0.865658	1.32872	1.06442	1.34993	0.948241	1.12755		1.33244	-1.34252	-1.15369	1.16377		PRGR_545_557	158
SRC_524_536	TSTEPQYQPGENL	[530]	12	10	P12931		1.25455	1.38404	1.52183	1.27606	0.863962	-1.00461	-1.27239	-0.665087	-1.66681	-0.73944	-1.20038	-0.969267	-2.3546	-0.805325	-1.00247	0.950435	0.857613	1.49786	1.19607	0.877952		1.26009	-1.06967	-1.26641	1.07599		SRC_524_536	141
RON_1346_1358	SALLGDHYVQLPA	[1353]	8	10	Q04912		1.26092	1.53124	1.1633	1.17999	0.950907	-1.59851	-1.54021	-0.996955	-1.23542	-1.23321	-0.523158	-0.994488	-1.19526	-0.937031	-0.780407	0.860752	1.00346	1.02892	0.992469	1.06271		1.21727	-1.32086	-0.886069	0.989661		RON_1346_1358	58
PLCG1_777_789	GRNPGFYVEANPM	[783]	12	7	P19174		1.61726	1.49021	1.11733	1.02585	0.825385	-1.38274	-1.31496	-1.31836	-0.754542	-1.00521	-1.41458	-1.15508	-1.00385	-1.2996	-1.13856	1.18006	0.979827	1.20488	1.02829	1.31838		1.21521	-1.15516	-1.20233	1.14229		PLCG1_777_789	152
CRK_214_226	GPPEPGPYAQPSV	[221]	4	11	P46108		1.51976	1.34377	1.11994	1.15689	0.875601	-1.38997	-1.13407	-0.939388	-0.976817	-1.31367	-1.11538	-1.0367	-1.25687	-1.13667	-0.634901	0.985589	0.826996	1.07632	0.956595	1.07297		1.20319	-1.15078	-1.0361	0.983694		CRK_214_226	97
ERBB3_1283_1295	PASEQGYEEMRAF	[1289]	10	12	P21860		1.16773	1.60701	0.853963	1.63175	0.736492	-0.981471	-0.967645	-0.942847	-0.0901048	-0.289075	-1.01194	-0.864781	-0.972859	-3.27164	-0.6479	0.825679	0.225417	1.06174	1.73	0.200484		1.19939	-0.654228	-1.35382	0.808664		ERBB3_1283_1295	166
C1R_199_211	TEASGYISSLEYP	[204, 210]	4	7	P00736		1.39813	1.41591	1.10427	1.01935	0.995163	-1.6791	-1.30886	-1.04157	-1.25846	-1.05482	-0.851527	-1.2127	-1.24443	-0.883055	-1.07704	1.1325	1.10566	1.18174	1.12217	1.13669		1.18656	-1.26856	-1.05375	1.13575		C1R_199_211	139
ERBB4_1181_1193	QALDNPEYHNASN	[1188]	6	6	Q15303		1.1088	1.53115	1.13754	1.17263	0.918749	-1.29195	-1.43863	-1.04033	-1.11779	-1.06548	-0.605601	-1.08644	-1.24151	-1.15717	-0.861994	0.78875	0.993929	1.14429	1.10233	1.00873		1.17377	-1.19084	-0.990543	1.00761		ERBB4_1181_1193	110
VINC_815_827	KSFLDSGYRILGA	[822]	10	6	P18206		1.20462	1.51005	1.00814	1.10759	1.02146	-1.57743	-1.63161	-1.22015	-1.13278	-1.25271	-0.599216	-0.949347	-0.901654	-1.14308	-1.05517	0.972026	1.07091	1.11366	1.16827	1.28642		1.17037	-1.36293	-0.929693	1.12226		VINC_815_827	111
ODPAT_291_303	SMSDPGVSYRTRE	[299]	7	11	P29803		0.850156	2.39934	0.515401	1.73226	0.297126	-0.560195	-3.9688	-0.220974	-1.80493	-1.40604	0.618775	-0.497043	-0.996268	-1.33499	0.47294	-0.908737	2.0665	0.701841	1.40766	0.635979		1.15886	-1.59219	-0.347316	0.780647		ODPAT_291_303	172
FYN_525_537	TATEPQYQPGENL	[531]	11	4	P06241		1.19708	1.4308	0.945327	1.13986	0.923513	-1.54827	-1.49766	-1.06792	-1.36404	-1.08565	-0.473053	-0.922001	-1.00773	-0.868564	-0.89403	0.824236	0.98886	1.13032	1.09274	1.05617		1.12732	-1.31271	-0.833076	1.01847		FYN_525_537	133
ERBB4_1277_1289	IVAENPEYLSEFS	[1284]	6	3	Q15303		1.36856	1.39663	0.915897	1.00592	0.872052	-1.3143	-1.26494	-0.857152	-0.971935	-1.06942	-0.915416	-0.937913	-1.05728	-0.952823	-0.874065	0.861159	0.806226	0.998536	0.918834	1.07144		1.11181	-1.09555	-0.9475	0.931238		ERBB4_1277_1289	75
EGFR_1165_1177	ISLDNPDYQQDFF	[1172]	5	3	P00533		1.16922	1.3933	0.976056	1.10308	0.809126	-1.39892	-1.22654	-1.02995	-1.18703	-0.963434	-0.542834	-1.04815	-1.00234	-0.993706	-0.800043	0.772533	0.881387	1.05624	1.07766	0.95435		1.09016	-1.16118	-0.877414	0.948434		EGFR_1165_1177	90
VGFR2_1168_1180	AQQDGKDYIVLPI	[1175]	14	4	P35968		1.07926	1.44079	1.00699	1.0308	0.848821	-1.50045	-1.40604	-1.04588	-1.03628	-1.08179	-0.462712	-0.937157	-0.9221	-0.988731	-0.977238	0.883901	0.902407	0.96099	0.994204	1.21021		1.08133	-1.21409	-0.857588	0.990342		VGFR2_1168_1180	59
FGFR3_753_765	TVTSTDEYLDLSA	[760]	6	2	P22607		1.15736	1.37529	0.9684	0.966678	0.88655	-1.46666	-1.34697	-0.920707	-0.924377	-0.981521	-0.515291	-0.857846	-1.07316	-0.915657	-0.909438	0.824584	0.829532	1.02547	0.873356	1.00441		1.07086	-1.12805	-0.854279	0.91147		FGFR3_753_765	40
LYN_501_512	YTATEGQYQQQP	[501, 508]	11	9	P07948		1.1807	1.0909	1.13095	0.989728	0.922524	-1.38296	-1.04044	-0.829082	-1.0605	-1.03614	-0.417536	-0.717845	-1.12886	-1.06233	-0.685752	0.619802	0.667383	0.826991	1.1331	0.799371		1.06296	-1.06982	-0.802466	0.80933		LYN_501_512	126
KSYK_518_530	ALRADENYYKAQT	[525, 526]	3	4	P43405		1.07007	1.22862	1.17606	0.966975	0.818356	-1.32512	-1.24358	-1.40594	-0.737429	-0.949823	-0.435158	-0.790251	-0.904207	-0.986931	-0.800225	0.690214	0.805209	1.13408	0.757386	0.931692		1.05202	-1.13238	-0.783355	0.863717		KSYK_518_530	107
MK12_178_190	ADSEMTGYVVTRW	[185]	3	5	P53778		1.15386	1.34979	0.958652	0.990473	0.778993	-1.6092	-1.36223	-1.04514	-1.04119	-1.02428	-0.412861	-0.909874	-1.00938	-0.927243	-0.658971	0.868206	0.922315	1.09587	0.977957	0.904254		1.04635	-1.21641	-0.783667	0.953721		MK12_178_190	99
IRS1_890_902_P890K	KKSPGEYVNIEFG	[896]	14	3	P35568		1.10361	1.39374	0.90076	1.12746	0.658789	-1.46035	-1.08553	-0.74399	-0.978636	-1.02455	-0.190659	-0.959602	-0.874703	-0.944417	-0.759703	0.547393	0.651391	0.717933	0.795595	1.12547		1.03687	-1.05861	-0.745817	0.767556		IRS1_890_902_P890K	106
INSR_992_1004	YASSNPEYLSASD	[992, 999]	6	11	P06213		1.11538	1.25422	0.94952	1.05852	0.788139	-1.35253	-1.25758	-0.836834	-0.909197	-1.0004	-0.623458	-0.838734	-1.07097	-1.11253	-0.778794	0.860612	0.842092	0.958285	0.963202	0.991052		1.03316	-1.07131	-0.884897	0.923049		INSR_992_1004	72
CBL_693_705	EGEEDTEYMTPSS	[700]	5	13	P22681		1.12161	1.29072	0.96302	0.972785	0.68362	-1.27571	-1.17654	-0.8129	-0.777825	-0.794509	-0.426939	-0.805339	-0.902129	-0.874578	-0.671896	0.581041	0.691161	0.752009	0.679618	0.782784		1.00635	-0.967497	-0.736176	0.697323		CBL_693_705	47
FGFR2_762_774	TLTTNEEYLDLSQ	[769]	4	3	P21802		1.09998	1.29469	0.856888	0.976705	0.758735	-1.35718	-1.2619	-0.83088	-0.914924	-0.935741	-0.49363	-0.806675	-0.964301	-0.878816	-0.78525	0.750831	0.773884	0.938293	0.817035	0.962257		0.997399	-1.06012	-0.785735	0.84846		FGFR2_762_774	46
ACHD_383_395	YISKAEEYFLLKS	[383, 390]	4	4	Q07001		1.00606	1.30078	0.934991	0.918278	0.822109	-1.61137	-1.39058	-1.2118	-0.951932	-0.998376	-0.255637	-0.912082	-0.828274	-1.01255	-0.912439	0.860938	1.00187	1.10509	1.0462	1.08871		0.996445	-1.23281	-0.784195	1.02056		ACHD_383_395	108
JAK2_1001_1013	LPQDKEYYKVKEP	[1007, 1008]	11	8	O60674		1.11744	1.19645	0.774685	1.30918	0.575382	-1.98737	-1.05105	-0.484466	-1.20504	-1.15957	0.136273	-0.691168	-1.21215	-0.848174	-0.388833	0.733655	0.545762	0.921936	0.744039	0.973023		0.994628	-1.1775	-0.600811	0.783683		JAK2_1001_1013	154
EPHA4_589_601	LNQGVRTYVDPFT	[596]	5	11	P54764		1.01538	1.18992	1.04682	0.879001	0.781007	-1.44975	-1.3925	-1.02927	-0.945648	-1.24705	-0.491054	-0.771744	-1.13057	-1.02976	-0.591718	0.925426	0.974333	1.11303	1.09641	1.05776		0.982424	-1.21284	-0.80297	1.03339		EPHA4_589_601	120
AKT1_309_321_C310S	FSGTPEYLAPEVL	[315]	10	9	P31749		1.07337	1.1261	0.863371	0.840747	0.903899	-1.13059	-1.06811	-0.833533	-0.822718	-0.866784	-0.69733	-0.758347	-0.86941	-0.838973	-0.937946	0.754551	0.700352	0.839572	0.820945	0.900831		0.961497	-0.944346	-0.820401	0.80325		AKT1_309_321_C310S	38
PLCG1_1246_1258	EGSFESRYQQPFE	[1253]	8	4	P19174		0.975713	1.13766	0.841523	0.883965	0.929448	-1.08447	-1.14388	-0.658029	-0.839719	-1.05402	-0.522794	-0.712901	-1.07121	-0.826558	-0.863992	0.631555	0.719118	0.88772	0.782311	0.98856		0.953662	-0.956023	-0.799492	0.801853		PLCG1_1246_1258	129
EPHB4_583_595	IGHGTKVYIDPFT	[590]	6	5	P54760		1.07697	1.42896	0.875572	0.794325	0.494558	-1.58576	-1.41907	-0.878782	-0.513637	-0.925375	-0.320851	-0.968377	-0.917292	-0.752524	-0.428567	0.829633	0.958482	0.920501	0.471835	0.859384		0.934078	-1.06452	-0.677522	0.807967		EPHB4_583_595	146
PRRX2_202_214	WTASSPYSTVPPY	[208, 214]	14	11	Q99811		0.956844	1.1709	0.941406	0.9016	0.662996	-1.44922	-1.34215	-0.951496	-1.02935	-1.14875	-0.296313	-0.737808	-0.930005	-0.824535	-0.651011	0.788685	0.909061	0.940094	0.952286	1.13677		0.926749	-1.18419	-0.687934	0.945379		PRRX2_202_214	68
PGFRB_1014_1028	PNEGDNDYIIPLPDP	[1021]	2	6	P09619		1.00104	1.18613	0.797988	0.793548	0.75314	-1.35298	-1.25443	-0.866119	-0.787847	-0.815946	-0.30653	-0.678646	-0.79618	-0.742887	-0.627862	0.658469	0.746949	0.864311	0.737186	0.690669		0.906368	-1.01546	-0.630421	0.739517		PGFRB_1014_1028	25
MK14_177_187	DEMTGYVATRW	[182]	12	5	Q16539		0.83224	1.35789	0.810655	0.790624	0.684369	-1.28389	-1.3184	-0.913801	-0.930606	-1.06203	-0.311688	-0.847414	-0.872526	-0.55108	-0.641975	0.76334	0.807928	0.975672	0.691062	1.01964		0.895156	-1.10175	-0.644937	0.851528		MK14_177_187	135
MAPK3_198_210_C203S	ALQTPSYTPYYVA	[204, 207, 208]	11	10	Q16644		0.905554	1.14167	0.955669	0.767875	0.695343	-1.15985	-1.31131	-0.857304	-0.905027	-0.808991	-0.299111	-0.582395	-0.922263	-0.582227	-0.689952	0.553405	0.752032	0.823897	0.719379	0.8036		0.893222	-1.0085	-0.615189	0.730463		MAPK3_198_210_C203S	100
FGFR1_761_773	TSNQEYLDLSMPL	[766]	14	5	P11362		0.93909	1.20264	0.77791	0.822148	0.720009	-1.33641	-1.12068	-0.791655	-0.878468	-0.878336	-0.298229	-0.755462	-0.805457	-0.79184	-0.794107	0.69555	0.673498	0.819202	0.84816	0.952434		0.892359	-1.00111	-0.689019	0.797769		FGFR1_761_773	71
EGFR_1118_1130	APSRDPHYQDPHS	[1125]	5	6	P00533		1.09158	1.23423	0.770884	0.842327	0.506702	-1.08694	-1.11901	-0.56055	-0.40901	-0.632383	-0.403457	-0.746751	-0.9212	-0.862661	-0.56157	0.398813	0.631531	0.710866	0.429344	0.687251		0.889146	-0.761579	-0.699128	0.571561		EGFR_1118_1130	150
ERBB2_1241_1253	PTAENPEYLGLDV	[1248]	2	8	P04626		0.940386	1.08885	0.769997	0.759517	0.646993	-1.27809	-1.14505	-0.788241	-0.853174	-0.787511	-0.293787	-0.626706	-0.910846	-0.725102	-0.568527	0.631496	0.682905	0.92909	0.818759	0.709045		0.841149	-0.970414	-0.624994	0.754259		ERBB2_1241_1253	49
PP2AB_297_309	EPHVTRRTPDYFL	[307]	8	6	P62714		0.956025	1.04128	0.658224	0.80543	0.72457	-1.13277	-1.02097	-0.690153	-0.821357	-0.762609	-0.494915	-0.814309	-0.729754	-0.83234	-0.71373	0.671659	0.793997	0.761683	0.848267	0.751769		0.837106	-0.885572	-0.71701	0.765475		PP2AB_297_309	121
CALM_95_107	KDGNGYISAAELR	[100]	4	9	P0DP23		0.904893	1.0906	0.768912	0.694113	0.669247	-1.03527	-1.04398	-0.816149	-0.727124	-0.747028	-0.257924	-0.593949	-0.599574	-0.62388	-0.735605	0.388298	0.547334	0.646812	0.656891	0.813386		0.825552	-0.87391	-0.562186	0.610544		CALM_95_107	63
MK12_180_189_M182B	SEBTGYVVTR	[185]	12	4	P53778		0.80509	1.06624	0.755134	0.804929	0.626951	-1.12151	-1.09887	-0.966232	-0.90055	-0.825108	-0.16726	-0.758669	-0.62381	-0.72101	-0.683817	0.483677	0.791298	0.834908	0.816631	0.881975		0.81167	-0.982454	-0.590913	0.761698		MK12_180_189_M182B	112
MK07_212_224	AEHQYFMTEYVAT	[216, 221]	7	8	Q13164		0.818527	1.10725	0.76449	0.809407	0.472991	-1.16933	-1.11614	-0.825398	-0.762957	-0.744347	-0.175174	-0.602531	-0.667365	-0.712895	-0.451397	0.52598	0.611415	0.728273	0.666446	0.722753		0.794533	-0.923634	-0.521873	0.650974		MK07_212_224	74
EGFR_1190_1202	STAENAEYLRVAP	[1197]	5	7	P00533		0.866469	1.10039	0.73482	0.692181	0.55565	-1.13229	-1.05985	-0.761085	-0.616281	-0.730216	-0.356439	-0.628281	-0.700548	-0.710496	-0.686911	0.622262	0.587749	0.726813	0.634596	0.861476		0.789901	-0.859945	-0.616535	0.686579		EGFR_1190_1202	65
MBP_259_271	FGYGGRASDYKSA	[261, 268]	7	4	P02686		0.898768	1.02775	0.699256	0.69423	0.616294	-1.40384	-1.28416	-1.0448	-0.699581	-0.797447	0.032034	-0.66206	-0.570824	-0.582406	-0.582871	0.47304	0.918467	0.91637	0.587757	0.764024		0.78726	-1.04597	-0.473225	0.731932		MBP_259_271	140
GSK3B_210_222_C218S	GEPNVSYISSRYY	[216, 221, 222]	11	6	P49841		0.816949	0.992639	0.738828	0.678011	0.627794	-1.1251	-1.20455	-0.801933	-0.681152	-0.802482	-0.183508	-0.45639	-0.602834	-0.591863	-0.620309	0.491659	0.668297	0.665939	0.595004	0.794996		0.770844	-0.923042	-0.490981	0.643179		GSK3B_210_222_C218S	88
TEC_512_524	RYFLDDQYTSSSG	[513, 519]	2	9	P42680		0.797073	1.04901	0.665141	0.644075	0.619052	-1.24411	-1.19649	-0.812617	-0.675042	-0.749276	-0.00232434	-0.536786	-0.615681	-0.646868	-0.459388	0.449363	0.684265	0.763157	0.677835	0.589611		0.75487	-0.935507	-0.452209	0.632846		TEC_512_524	67
ANXA1_14_26	IENEEQEYVQTVK	[21]	5	2	P04083		0.812268	1.00531	0.74842	0.637562	0.447706	-1.23308	-1.03313	-0.890756	-0.552633	-0.566119	0.0711501	-0.461879	-0.498148	-0.540751	-0.407022	0.349665	0.489701	0.640484	0.455822	0.525435		0.730253	-0.855144	-0.36733	0.492221		ANXA1_14_26	43
FAK2_572_584	RYIEDEDYYKASV	[573, 579, 580]	9	14	Q14289		0.7277	0.984205	0.679319	0.705566	0.540908	-1.17491	-1.14837	-0.700732	-0.786565	-0.723722	-0.00864196	-0.54465	-0.656382	-0.556865	-0.427854	0.455855	0.708817	0.677794	0.637864	0.610667		0.72754	-0.906861	-0.438879	0.618199		FAK2_572_584	29
RBL2_99_111	VPTVSKGTVEGNY	[111]	8	8	Q08999		0.766696	0.77777	0.787427	0.908011	0.348948	-0.874584	-0.860345	-0.730791	-0.410806	-0.615144	-0.273036	-0.466365	-0.620549	-0.743497	-0.236133	0.380924	0.548941	0.563913	0.246292	0.502329		0.71777	-0.698334	-0.467916	0.44848		RB_804_816	102
LAT_249_261	EEGAPDYENLQEL	[255]	7	14	O43561		0.683208	0.893691	0.599735	0.655468	0.533445	-0.95674	-0.913269	-0.554965	-0.466089	-0.523437	0.0831108	-0.440445	-0.533012	-0.48153	-0.378857	0.190422	0.460023	0.488242	0.292151	0.368849		0.673109	-0.6829	-0.350147	0.359938		LAT_249_261	19
TYK2_1048_1060	VPEGHEYYRVRED	[1054, 1055]	7	13	P29597		0.575079	0.954124	0.628254	0.681878	0.486234	-0.909568	-0.918156	-0.656792	-0.501785	-0.520437	0.0193245	-0.467051	-0.552143	-0.513774	-0.425523	0.315164	0.431083	0.580681	0.33368	0.459725		0.665114	-0.701347	-0.387833	0.424067		TYK2_1048_1060	70
PGFRB_1002_1014	LDTSSVLYTAVQP	[1009]	2	12	P09619		0.757383	0.979766	0.551895	0.569502	0.364461	-1.19746	-0.975802	-0.676574	-0.534376	-0.563472	0.123043	-0.402724	-0.499231	-0.471096	-0.246346	0.317034	0.398759	0.62391	0.435971	0.445356		0.644601	-0.789537	-0.299271	0.444206		PGFRB_1002_1014	53
ART_004_EAIYAAPFAKKKXC	EAIYAAPFAKKK	NA	1	3	NA		0.730484	0.828483	0.513367	0.57018	0.472641	-1.05063	-0.827594	-0.663436	-0.529131	-0.576356	-0.161695	-0.574921	-0.476038	-0.538799	-0.412425	0.48184	0.574032	0.626108	0.49775	0.51614		0.623031	-0.729429	-0.432776	0.539174		ART_004_EAIYAAPFAKKKXC	6
ZBT16_621_633	LRTHNGASPYQCT	[630]	10	7	Q05516		0.806986	0.809078	0.647555	0.471005	0.263121	-0.929979	-1.03753	-0.715015	-0.307692	-0.637357	-0.144997	-0.341959	-0.582894	-0.621319	-0.209377	0.26799	0.570409	0.650355	0.458006	0.583614		0.599549	-0.725514	-0.380109	0.506075		ZBT16_621_633	134
TYRO3_679_691	KIYSGDYYRQGCA	[681, 685, 686]	14	13	Q06418		0.672433	0.858736	0.622623	0.487383	0.288715	-1.06192	-0.967565	-0.718781	-0.745809	-0.516103	0.284496	-0.348763	-0.357852	-0.302241	-0.289658	0.104987	0.457593	0.45401	0.560668	0.517046		0.585978	-0.802035	-0.202804	0.418861		TYRO3_679_691	105
MBP_263_275	GRASDYKSAHKGF	[268]	7	5	P02686		0.892318	0.682258	0.723672	0.449142	0.0972981	-1.48548	-0.92066	-0.491127	-0.0381849	-0.454546	0.00787377	-0.675223	-0.496819	-0.947406	-0.0433426	0.585288	0.913625	0.264274	0.536449	0.400591		0.568938	-0.678	-0.430983	0.540045		MBP_263_275	151
ARAF_297_307	RDSGYYWEVPP	[301, 302]	11	13	P10398		0.48748	0.868016	0.544235	0.528183	0.406422	-0.920677	-0.966111	-0.643998	-0.618056	-0.674068	0.157902	-0.43723	-0.494529	-0.419197	-0.329509	0.275296	0.535324	0.594291	0.50907	0.597155		0.566867	-0.764582	-0.304512	0.502227		ARAF_297_307	79
PGFRB_768_780	SSNYMAPYDNYVP	[771, 775, 778]	13	6	P09619		0.587799	0.91983	0.480556	0.476188	0.354428	-1.00394	-1.08093	-0.689003	-0.464115	-0.535884	0.178231	-0.390772	-0.489541	-0.42336	-0.281022	0.237915	0.551871	0.697988	0.411287	0.462478		0.56376	-0.754775	-0.281293	0.472308		PGFRB_768_780	73
VGFR1_1040_1052	DFGLARDIYKNPD	[1048]	13	12	P17948		0.627003	0.832973	0.630134	0.378139	0.290888	-0.874058	-0.791836	-0.490565	-0.316391	-0.486267	0.102642	-0.356061	-0.533403	-0.293932	-0.234295	0.144413	0.314925	0.393835	0.232184	0.429674		0.551827	-0.591824	-0.26301	0.303006		VGFR1_1040_1052	117
JAK3_974_986	LPLDKDYYVVREP	[980, 981]	9	2	P52333		0.510927	0.85716	0.528113	0.476583	0.381636	-1.13278	-0.989786	-0.656076	-0.459	-0.580229	0.255456	-0.369798	-0.482759	-0.352841	-0.356622	0.366399	0.502424	0.610722	0.335258	0.555215		0.550884	-0.763575	-0.261313	0.474004		JAK3_974_986	45
NTRK2_696_708	GMSRDVYSTDYYR	[702, 706, 707]	13	8	Q16620		0.553838	0.82765	0.488677	0.506754	0.267299	-1.00558	-0.865474	-0.62067	-0.434891	-0.701657	0.275032	-0.314245	-0.415465	-0.367827	-0.221617	0.176715	0.352068	0.547459	0.295964	0.655975		0.528844	-0.725655	-0.208825	0.405636		NTRK2_696_708	60
MK10_216_228	TSFMMTPYVVTRY	[223, 228]	3	11	P53779		0.61736	0.768673	0.486381	0.491006	0.258357	-1.08568	-0.871675	-0.652384	-0.542704	-0.536783	0.199799	-0.387879	-0.429991	-0.481525	-0.138033	0.268522	0.490881	0.595993	0.533223	0.416458		0.524355	-0.737845	-0.247526	0.461015		MK10_216_228	94
MK01_180_192	HTGFLTEYVATRW	[187]	7	6	P28482		0.602116	0.883354	0.39912	0.371525	0.360822	-0.930334	-0.900443	-0.564374	-0.500161	-0.51693	0.136186	-0.381855	-0.321852	-0.393007	-0.18845	0.192033	0.398944	0.487107	0.521643	0.344558		0.523387	-0.682448	-0.229796	0.388857		MK01_180_192	109
PGFRB_709_721	RPPSAELYSNALP	[716]	14	10	P09619		0.478366	0.788733	0.518794	0.524136	0.24498	-0.893493	-0.800858	-0.526883	-0.543769	-0.521759	0.0715227	-0.400574	-0.447883	-0.335598	-0.223135	0.343604	0.412698	0.455972	0.355231	0.499913		0.511002	-0.657352	-0.267133	0.413484		PGFRB_709_721	61
VGFR1_1049_1061	KNPDYVRKGDTRL	[1053]	9	10	P17948		0.707682	0.698023	0.0538983	0.683235	0.344679	-0.959642	-0.752552	-0.335544	-1.46387	-0.433476	0.00220811	-0.533208	-0.499979	-0.00270963	-0.341087	0.249752	0.587737	0.781625	0.783343	0.429884		0.497504	-0.789017	-0.274955	0.566468		VGFR1_1049_1061	161
MBP_198_210	ARTAHYGSLPQKS	[203]	8	3	P02686		0.677512	0.785327	0.417534	0.44804	0.146579	-1.10815	-0.634848	-0.398299	-0.351771	-0.32047	0.460662	-0.589988	-0.321234	-0.0588833	-0.0690955	-0.0300205	0.439509	0.301999	-0.0373865	0.242986		0.494999	-0.562708	-0.115708	0.183417		MBP_198_210	131
STAT4_714_726	PSDLLPMSPSVYA	[725]	9	5	Q14765		0.578073	0.820258	0.420751	0.59737	0.054112	-0.995342	-0.788746	-0.241174	-0.0752735	-0.376316	0.624355	-0.242767	-0.194505	-0.141201	0.0703096	-0.207086	0.211254	0.0149276	-0.380896	0.251894		0.494113	-0.49537	0.0232382	-0.021981		STAT4_714_726	142
VGFR2_944_956	RFRQGKDYVGAIP	[951]	9	3	P35968		0.604272	0.648711	0.354829	0.447857	0.364829	-1.14455	-0.729827	-0.66307	-0.488127	-0.546875	0.172891	-0.526106	-0.376914	-0.393996	-0.400378	0.367387	0.607222	0.685156	0.434267	0.582424		0.484099	-0.71449	-0.3049	0.535291		VGFR2_944_956	114
VGFR3_1061_1073	DIYKDPDYVRKGS	[1063, 1068]	10	5	P35916		0.501103	0.827436	0.435414	0.457306	0.191709	-0.81443	-0.761395	-0.348482	-0.345818	-0.42836	0.220829	-0.299119	-0.382833	-0.306046	-0.280982	0.0924973	0.233078	0.2959	0.194558	0.517633		0.482594	-0.539697	-0.20963	0.266733		VGFR3_1061_1073	84
MK03_199_208	GFLTEYVATR	[204]	11	3	P27361		0.62984	0.697099	0.337833	0.448893	0.259275	-1.01132	-0.806849	-0.50518	-0.373904	-0.596408	0.172397	-0.226238	-0.324813	-0.354074	-0.226663	0.209087	0.335988	0.49216	0.279086	0.563796		0.474588	-0.658733	-0.191878	0.376023		MK03_199_208	83
INSR_1348_1360	SLGFKRSYEEHIP	[1355]	6	10	P06213		0.939131	-0.330289	0.25951	0.348636	1.12855	-0.227289	-0.283853	-0.391117	-0.486362	-0.624195	-1.25914	0.360368	-0.216518	0.0656668	-0.238428	0.547296	0.253774	0.348125	0.0720593	-0.265923		0.469107	-0.402563	-0.25761	0.191066		INSR_1348_1360	167
PGFRB_771_783	YMAPYDNYVPSAP	[771, 775, 778]	13	4	P09619		0.403539	0.832099	0.478663	0.40491	0.223433	-0.946364	-1.03333	-0.562917	-0.444119	-0.493285	0.394639	-0.212968	-0.456164	-0.328729	-0.24214	0.148185	0.414198	0.540418	0.367939	0.511992		0.468529	-0.696003	-0.169072	0.396546		PGFRB_771_783	95
VGFR2_1046_1058	DFGLARDIYKDPD	[1054]	10	13	P35968		0.446187	0.703731	0.396143	0.495664	0.29904	-0.669084	-0.682871	-0.416635	-0.399495	-0.380046	0.135377	-0.214559	-0.397143	-0.391896	-0.0932028	0.0875204	0.193699	0.417635	0.295727	0.174209		0.468153	-0.509626	-0.192285	0.233758		VGFR2_1046_1058	98
RAF1_332_344	PRGQRDSSYYWEI	[340, 341]	2	11	P04049		0.489012	0.789688	0.424372	0.421445	0.201261	-0.948317	-0.842021	-0.527941	-0.444098	-0.502483	0.315852	-0.281165	-0.37544	-0.290958	-0.0376194	0.143453	0.333499	0.479009	0.313612	0.338842		0.465155	-0.652972	-0.133866	0.321683		RAF1_332_344	48
CD28_185_197	RLLHSDYMNMTPR	[191]	10	10	P10747		0.530548	0.684242	0.498022	0.527673	0.0800625	-0.745783	-1.11681	-0.972641	-0.915753	-0.388484	-0.124341	-0.227732	-0.0510559	-0.0808307	0.0215894	0.339577	0.660299	0.525675	0.468911	0.286832		0.464109	-0.827894	-0.0924742	0.456259		CD28_185_197	156
MK08_181_191	MMTPYVVTRYY	[185, 190, 191]	10	3	P45983		0.551641	0.7009	0.317671	0.442018	0.296732	-1.11057	-0.877443	-0.651355	-0.43995	-0.699924	0.288561	-0.348402	-0.359799	-0.350748	-0.222213	0.270368	0.524946	0.693483	0.348681	0.625405		0.461792	-0.755848	-0.19852	0.492576		MK08_181_191	103
PRGR_786_798	EQRMKESSFYSLC	[795]	4	13	P06401		0.48579	0.894903	0.417988	0.423101	0.0746968	-0.672269	-0.579574	-0.364659	-0.0715998	-0.278915	0.514498	-0.16437	-0.387254	-0.119243	-0.035095	-0.328019	-0.150959	0.333926	-0.232259	0.239313		0.459296	-0.393403	-0.0382928	-0.0275995		PRGR_786_798	113
EGFR_862_874	LGAEEKEYHAEGG	[869]	5	8	P00533		-0.00975811	1.00027	0.561536	0.747786	-0.0725819	-0.404165	-0.760419	-0.293527	-0.250105	-0.622534	0.493461	-0.411412	-0.737993	-0.659184	-0.0487729	-0.079537	0.171562	0.469984	0.161503	0.743889		0.44545	-0.46615	-0.27278	0.29348		EGFR_862_874	162
MET_1227_1239	RDMYDKEYYSVHN	[1230, 1234, 1235]	14	8	P08581		0.524899	0.782546	0.360853	0.378545	0.147832	-0.92758	-0.815053	-0.523926	-0.433082	-0.567633	0.375678	-0.262579	-0.291837	-0.23848	-0.145316	0.0270026	0.295087	0.454911	0.293016	0.565117		0.438935	-0.653455	-0.112507	0.327027		MET_1227_1239	52
MET_1228_1240	DMYDKEYYSVHNK	[1230, 1234, 1235]	2	13	P08581		0.368397	0.863482	0.393283	0.375991	0.140872	-0.78346	-0.762636	-0.32604	-0.322831	-0.335473	0.442728	-0.22184	-0.409266	-0.162639	-0.0429144	-0.0276651	0.120994	0.342024	0.109478	0.237515		0.428405	-0.506088	-0.0787864	0.156469		MET_1228_1240	56
CD3Z_77_89	LGRREEYDVLDKR	[83]	2	7	P20963		0.402131	0.795177	0.449169	0.356327	0.0964849	-0.856651	-0.851571	-0.545719	-0.359485	-0.402545	0.337549	-0.323897	-0.341456	-0.255728	-0.011656	0.11697	0.380291	0.438006	0.258886	0.317716		0.419858	-0.603194	-0.119038	0.302374		CD3Z_77_89	82
CD3E_193_205	KGQRDLYSGLNQR	[199]	6	14	P07766		0.563409	0.669248	0.419476	0.327539	0.114191	-0.848692	-0.797166	-0.509465	-0.348788	-0.342128	0.413957	-0.19788	-0.211882	-0.180663	-0.0179212	-0.128674	0.325798	0.301872	0.201912	0.245857		0.418773	-0.569248	-0.0388779	0.189353		CD3E_193_205	80
CTNB1_79_91	VADIDGQYAMTRA	[86]	13	5	P35222		0.417711	0.793224	0.427555	0.305263	0.127228	-0.878738	-0.788396	-0.500453	-0.372701	-0.440746	0.458884	-0.263919	-0.376087	-0.142739	-0.0239718	0.00214219	0.259092	0.448985	0.210177	0.337489		0.414196	-0.596207	-0.0695666	0.251577		CTNB1_79_91	93
RB_804_816	IYISPLKSPYKIS	[805, 813]	3	12	P06400		0.463499	0.632589	0.34061	0.352508	0.266719	-0.973088	-0.693347	-0.574075	-0.445206	-0.368106	0.387919	-0.389477	-0.290401	-0.383061	-0.249086	0.12167	0.450234	0.523865	0.475759	0.350473		0.411185	-0.610764	-0.184821	0.3844		RBL2_99_111	145
EPOR_419_431	ASAASFEYTILDP	[426]	13	2	P19235		0.407366	0.722491	0.421507	0.303235	0.181141	-0.975181	-0.881588	-0.564751	-0.356009	-0.434169	0.509235	-0.150078	-0.321381	-0.167793	-0.0858147	0.0585799	0.309175	0.464624	0.220568	0.338843		0.407148	-0.64234	-0.0431663	0.278358		EPOR_419_431	54
K2C8_425_437	SAYGGLTSPGLSY	[427, 437]	6	12	P05787		0.546575	0.702742	0.466636	0.176666	0.139427	-1.00783	-0.743014	-0.605636	-0.278031	-0.294992	0.336598	-0.442748	-0.327991	-0.137626	0.0833668	0.124658	0.48302	0.466991	0.238992	0.0721983		0.406409	-0.585901	-0.09768	0.277172		K2C8_425_437	127
PTN11_539_551	SKRKGHEYTNIKY	[546, 551]	8	7	Q06124		0.406796	0.609102	0.476658	0.236558	0.250506	-0.81939	-0.842977	-0.525569	-0.344219	-0.515085	0.259028	-0.301983	-0.338979	-0.43589	-0.0872653	0.153565	0.535857	0.38789	0.543551	0.351844		0.395924	-0.609448	-0.181018	0.394541		PTN11_539_551	124
PTN11_541_551	RKGHEYTNIKY	[546, 551]	13	10	Q06124		0.240399	0.59918	0.434814	0.349585	0.349298	-0.821997	-0.909728	-0.573332	-0.630355	-0.413015	0.265205	-0.324394	-0.318044	-0.170166	-0.396434	0.316392	0.634942	0.456562	0.450936	0.46015		0.394655	-0.669685	-0.188766	0.463797		PTN11_541_551	128
MUSK_548_560	LHPNPMYQRMPLL	[554]	3	8	O15146		0.129018	0.925045	0.370024	0.497331	-0.0595304	-1.08503	-0.895052	-0.518191	-0.407939	-0.0352651	0.546776	-0.514403	-0.715586	-0.49835	-0.0680667	0.409237	0.48441	0.863754	0.408958	0.162862		0.372378	-0.588296	-0.249926	0.465844		MUSK_548_560	153
EPHB1_921_933	SAIKMVQYRDSFL	[928]	6	4	P54762		0.327491	0.497632	0.491144	0.290187	0.23973	-0.871423	-0.992187	-1.25929	-0.145345	-0.502406	0.177328	-0.450802	0.0744067	-0.561832	-0.620188	0.366604	0.945357	0.693739	0.41699	0.882864		0.369237	-0.75413	-0.276217	0.661111		EPHB1_921_933	164
CD28_203_215	RKHYQPYAPPRDF	[206, 209]	10	2	P10747		0.443718	0.517076	0.335881	0.295308	0.22944	-0.988183	-0.776734	-0.588032	-0.458765	-0.471745	0.229114	-0.267541	-0.384456	-0.258351	-0.167351	0.31535	0.527199	0.636608	0.421808	0.409656		0.364284	-0.656692	-0.169717	0.462124		CD28_203_215	101
ERBB2_870_882	LDIDETEYHADGG	[877]	3	13	P04626		0.302228	0.71421	0.374632	0.290112	0.0824885	-0.642143	-0.602065	-0.338541	-0.189036	-0.206386	0.535165	-0.140424	-0.311766	-0.104753	0.0974383	-0.195249	0.0282788	0.275674	0.00367832	0.0264592		0.352734	-0.395634	0.0151318	0.0277684		ERBB2_870_882	66
PDPK1_2_14	ARTTSQLYDAVPI	[9]	12	1	O15530		0.381559	0.60823	0.312764	0.279253	0.164326	-0.880278	-0.718066	-0.480955	-0.257439	-0.349222	0.395428	-0.206412	-0.22203	-0.184899	-0.157973	0.103292	0.316247	0.390221	0.163085	0.342869		0.349227	-0.537192	-0.0751772	0.263143		PDPK1_2_14	28
JAK2_563_577	VRREVGDYGQLHETE	[570]	2	10	O60674		0.333824	0.685069	0.321043	0.31222	0.0740051	-0.850094	-0.869776	-0.473117	-0.349838	-0.302098	0.458956	-0.139846	-0.328954	-0.241563	0.145308	0.0573139	0.324553	0.481028	0.27918	0.0827847		0.345232	-0.568985	-0.0212197	0.244972		JAK2_563_577	62
AMPE_5_17	EREGSKRYCIQTK	[12]	4	5	Q07075		0.529597	-0.247596	1.26136	-1.20411	1.38391	-0.755198	-0.958311	1.31905	0.418449	0.856976	0.255112	0.360011	1.60022	0.602224	1.34885	-0.0295109	0.845896	-4.18064	0.183438	-3.58975		0.344634	0.176194	0.833285	-1.35411		AMPE_5_17	170
PTN11_57_67	QNTGDYYDLYG	[62, 63, 66]	1	10	Q06124		0.382283	0.658907	0.228569	0.254279	0.102493	-1.01335	-0.90988	-0.415442	-0.331017	-0.264824	0.537863	-0.0675862	-0.224782	-0.179235	0.0989106	0.093204	0.318559	0.411654	0.255973	0.0634205		0.325306	-0.586902	0.0330341	0.228562		PTN11_57_67	15
JAK1_1027_1039	AIETDKEYYTVKD	[1034, 1035]	14	7	P23458		0.352203	0.606768	0.327342	0.275783	0.0520368	-0.767471	-0.735912	-0.37799	-0.296718	-0.310368	0.508301	-0.0545371	-0.288014	-0.149316	0.0138783	-0.093034	0.18368	0.338662	0.170251	0.244453		0.322827	-0.497692	0.00606265	0.168802		JAK1_1027_1039	39
AKT1_320_332	VLEDNDYGRAVDW	[326]	12	3	P31749		0.389078	0.415904	0.125836	0.495471	0.176607	-1.04704	-0.655514	-0.275705	-0.423166	-0.490538	0.439552	-0.0740422	-0.342589	-0.282718	-0.0454036	0.218414	0.313653	0.492459	0.210413	0.359335		0.320579	-0.578393	-0.0610404	0.318855		AKT1_320_332	115
ZAP70_485_497	ALGADDSYYTARS	[492, 493]	11	14	P43403		0.267711	0.63144	0.219697	0.206311	0.0425673	-0.676279	-0.716329	-0.271669	-0.182224	-0.206006	0.576542	-0.0939403	-0.151123	-0.0240345	0.11445	-0.167974	0.17883	0.203095	-5.24521e-05	0.0489883		0.273545	-0.410502	0.0843789	0.0525773		ZAP70_485_497	57
GAB1_622_632	DKQVEYLDLDL	[627]	3	7	Q13480		0.234573	0.349275	0.39098	0.197215	0.159237	-1.06431	-0.818653	-0.50488	-0.406482	-0.405021	0.597738	-0.0101982	-0.241787	-0.111565	-0.0741503	0.232002	0.479576	0.355687	0.320832	0.319935		0.266256	-0.639869	0.0320073	0.341606		GAB1_622_632	125
BTLA_252_262	KPGIVYASLNH	[257]	13	3	Q7Z6A9		0.342158	0.591575	0.163746	0.282503	-0.0495319	-0.802329	-0.616105	-0.277413	-0.244083	-0.337316	0.625525	-0.0739996	-0.0529625	-0.0821743	0.0131884	-0.165354	0.0985296	0.16663	0.0437546	0.373659		0.26609	-0.455449	0.0859154	0.103444		BTLA_252_262	87
FAK1_569_581	RYMEDSTYYKASK	[570, 576, 577]	12	2	Q05397		0.376712	0.498188	0.278229	0.127352	-0.03983	-0.861128	-0.662846	-0.451923	-0.175408	-0.19789	0.544079	-0.0575557	-0.177948	-0.0077312	-0.0175922	-0.0596627	0.222214	0.351643	0.0557873	0.255312		0.24813	-0.469839	0.0566504	0.165059		FAK1_569_581	91
PGFRB_572_584	VSSDGHEYIYVDP	[579, 581]	2	4	P09619		0.219069	0.556116	0.196138	0.188548	0.0610132	-0.746289	-0.786935	-0.353007	-0.146973	-0.153288	0.638563	0.0554578	-0.0989454	-0.0955708	0.0807819	-0.111343	0.175361	0.255815	0.0539958	0.0114927		0.244177	-0.437298	0.116057	0.0770643		PGFRB_572_584	14
DYR1A_212_224	KHDTEMKYYIVHL	[219, 220]	5	4	Q13627		0.0280632	0.600698	0.194441	0.115733	0.240161	-0.966815	-0.826248	-0.685522	-0.356541	-0.393496	0.370761	-0.180532	-0.118218	-0.323788	-0.310751	0.56799	0.406082	0.6093	0.564597	0.464086		0.235819	-0.645724	-0.112506	0.522411		DYR1A_212_224	147
CD3Z_116_128	KDKMAEAYSEIGM	[123]	8	2	P20963		0.157713	0.650914	0.277716	0.143827	-0.0551395	-0.922285	-0.724266	-0.422005	-0.102788	-0.190961	0.831572	-0.0509413	-0.280065	-0.158893	0.0840235	-0.0669994	0.124293	0.424354	0.117854	0.162077		0.235006	-0.472461	0.0851392	0.152316		CD3Z_116_128	96
PDCD1_221_229_FS219_220KK	KKVDYGELDFQ	[223]	12	6	Q15116		0.0654632	0.706409	-0.0102582	0.321307	0.0362849	-0.57581	-0.721557	-0.209096	-0.0482856	-0.0617971	0.605804	0.116459	-0.105235	-0.19204	0.193475	-0.0954565	-0.101311	0.324589	-0.0809814	-0.167963		0.223841	-0.323309	0.123693	-0.0242246		PDCD1_221_229_FS219_220KK	137
DCX_67_79	GIVYAVSSDRFRS	[70]	13	7	O43602		0.305999	0.40967	0.0464776	0.0859606	0.0932243	-0.602571	-0.483039	-0.419259	-0.123889	-0.317096	0.417758	-0.127004	-0.00824237	-0.111967	0.0441635	-0.121186	0.200373	0.381024	0.149895	0.179708		0.188266	-0.389171	0.0429416	0.157963		DCX_67_79	92
PDPK1_369_381	DEDCYGNYDNLLS	[373, 376]	4	2	O15530		0.230429	0.53463	0.246015	0.0202665	-0.132876	-0.512311	-0.582923	-0.248772	0.11193	-0.114061	0.687142	0.104979	-0.0809164	0.136314	0.44488	-0.405261	-0.0566854	0.0836735	-0.268511	-0.197944		0.179693	-0.269227	0.25848	-0.168945		PDPK1_369_381	44
CD3Z_117_129	DKMAEAYSEIGMK	[123]	3	3	P20963		0.108191	0.632767	0.194387	0.119564	-0.220771	-0.681864	-0.651089	-0.194175	-0.00465608	-0.109869	0.902847	0.152868	-0.142086	0.0738132	0.50883	-0.329174	-0.134546	0.141874	-0.188721	-0.17819		0.166828	-0.328331	0.299255	-0.137752		CD3Z_117_129	85
DYR1A_312_324	CQLGQRIYQYIQS	[319, 321]	13	9	Q13627		0.404284	0.367194	0.186467	-0.0889046	-0.0428758	-0.539449	-0.551381	-0.277131	-0.199722	-0.0760617	0.451014	-0.0600613	0.024492	0.0306876	0.0925889	-0.31585	0.244248	0.0661724	0.257939	0.0263486		0.165233	-0.328749	0.107744	0.0557715		DYR1A_312_324	116
CD3Z_135_147	KGHDGLYQGLSTA	[141]	13	14	P20963		0.204179	0.495207	0.162104	0.144163	-0.207347	-0.565128	-0.455798	-0.151048	-0.0648441	-0.0987628	0.772928	0.0272255	0.0541227	0.102015	0.177447	-0.411979	-0.0666342	-0.0651791	-0.181334	0.128663		0.159661	-0.267116	0.226748	-0.119293		CD3Z_135_147	81
EGFR_1103_1115	GSVQNPVYHNQPL	[1110]	13	13	P00533		0.365196	0.444395	0.148773	0.106732	-0.367434	-0.403991	-0.525405	-0.154488	0.00543511	-0.00399554	0.749405	0.166316	0.203301	0.143351	0.339424	-0.710611	-0.0853068	-0.197587	-0.255518	0.0320057		0.139533	-0.216489	0.32036	-0.243403		EGFR_1103_1115	122
K2C6B_53_65	GAGFGSRSLYGLG	[62]	6	13	P04259		0.155669	0.319607	0.04004	0.143384	-0.00873041	-0.612288	-0.471349	-0.299811	-0.118386	-0.13834	0.555252	-0.0387905	-0.0136623	-0.0859733	0.0710835	-0.0986338	0.190532	0.273434	0.0609746	0.0759873		0.129994	-0.328035	0.0975819	0.100459		K2C6B_53_65	86
IRS2_626_638	HPYPEDYGDIEIG	[628, 632]	3	14	Q9Y4H2		0.112402	0.487024	0.100263	0.0870063	-0.152643	-0.559289	-0.598653	-0.156157	-0.04688	0.0483913	0.860932	0.113012	-0.00338411	0.164091	0.314849	-0.414046	-0.00138259	0.059278	-0.204217	-0.210597		0.12681	-0.262517	0.2899	-0.154193		IRS2_626_638	34
EPHB1_771_783	DDTSDPTYTSSLG	[778]	5	14	P54762		0.202893	0.458777	0.0841963	0.0328341	-0.150045	-0.590874	-0.565438	-0.128443	-0.0313663	0.0145271	0.734747	0.129704	-0.0120447	0.107494	0.35572	-0.346766	-0.0230432	0.0562909	-0.108962	-0.220203		0.125731	-0.260319	0.263124	-0.128537		EPHB1_771_783	24
CD3Z_146_158	STATKDTYDALHM	[153]	7	3	P20963		0.393286	0.39542	-0.0183859	0.0321325	-0.277203	-0.713224	-0.22408	0.0446162	0.429652	-0.136469	1.1537	0.155941	-0.0615396	0.344718	0.334147	-0.833764	-0.32728	0.0353093	-0.806502	0.0795244		0.10505	-0.119901	0.385394	-0.370543		CD3Z_146_158	143
MPZL1_235_246_H235K_Q236K	KKGPVIYAQLDH	[241]	14	2	O95297		0.149824	0.38227	0.17253	-0.0232055	-0.189169	-0.578263	-0.3903	-0.146273	0.0930302	-0.071677	0.823063	0.0515621	0.085916	0.190413	0.204137	-0.394624	-0.0435317	-0.112173	-0.260237	0.0567086		0.0984498	-0.218697	0.271018	-0.150771		MPZL1_235_246_H235K_Q236K	76
TIE2_986_998	SRGQEVYVKKTMG	[992]	12	11	Q02763		0.663936	0.221254	-0.252095	0.30853	-0.620182	-0.921027	-0.946362	0.0904361	-0.704148	-0.36375	0.728955	0.496939	0.278336	0.110724	0.580592	-0.471864	0.228169	-0.116678	0.284894	0.40334		0.0642888	-0.56897	0.439109	0.0655723		TIE2_986_998	168
EPOR_361_373	SEHAQDTYLVLDK	[368]	1	12	P19235		0.0495186	0.45876	0.00018549	-0.0332189	-0.310519	-0.603106	-0.524499	-0.0785699	0.0476518	0.0676324	0.834702	0.1921	0.0551448	0.103815	0.441898	-0.281115	-0.126361	0.0232396	-0.118248	-0.199012		0.0329454	-0.218178	0.325532	-0.140299		EPOR_361_373	26
NCF1_313_325	QRSRKRLSQDAYR	[324]	14	12	P14598		0.17552	0.271901	0.0235382	-0.357968	0.0343709	-0.450753	-0.461306	-0.314936	-0.0768725	-0.178661	0.3961	-0.0426974	0.0158964	0.174091	0.0886321	-0.120867	0.232103	0.275501	0.26075	0.0556579		0.0294723	-0.296506	0.126405	0.140629		NCF1_313_325	118
FER_707_719	RQEDGGVYSSSGL	[714]	2	14	P16591		0.0390241	0.365589	-0.0273833	-0.0319829	-0.263326	-0.469805	-0.382923	-0.0625224	0.0610919	0.135684	0.912131	0.223104	0.109385	0.228926	0.463589	-0.48135	-0.20577	-0.0194793	-0.258035	-0.335947		0.0163842	-0.143695	0.387427	-0.260116		FER_707_719	36
CDK7_157_169	GLAKSFGSPNRAY	[169]	4	10	P50613		0.110122	0.0649668	-0.0127916	-0.190157	-0.0717564	-0.558102	-0.477085	-0.242088	-0.1092	-0.0996909	0.650046	0.110567	-0.032691	0.280604	0.285635	-0.202066	0.301551	0.28757	0.0187531	-0.114187		-0.0199233	-0.297233	0.258832	0.0583244		CDK7_157_169	138
ANXA2_17_29	HSTPPSAYGSVKA	[24]	8	13	P07355		-0.15863	0.287971	-0.0683194	0.203829	-0.440607	-0.0434932	-0.331907	0.0106992	0.203829	0.216351	1.08073	0.522242	0.342113	0.197855	0.611042	-0.878609	-0.478306	-0.284493	-0.605514	-0.386787		-0.0351512	0.0110959	0.550797	-0.526742		ANXA2_17_29	136
EPHA7_607_619	TYIDPETYEDPNR	[608, 614]	1	14	Q15375		-0.0301259	0.326463	-0.0612164	-0.0920551	-0.33778	-0.418033	-0.426229	0.00818062	0.184016	0.235041	1.03245	0.29948	0.185892	0.296511	0.564812	-0.584291	-0.199714	-0.132856	-0.388471	-0.462072		-0.0389428	-0.083405	0.475829	-0.353481		EPHA7_607_619	33
CD3E_182_194	PVPNPDYEPIRKG	[188]	1	13	P07766		-0.0884099	0.293359	-0.0615466	-0.101366	-0.398493	-0.387214	-0.35375	0.100775	0.197721	0.223836	1.09421	0.318797	0.213154	0.353304	0.617367	-0.618582	-0.258406	-0.252382	-0.449659	-0.44271		-0.0712913	-0.0437265	0.519366	-0.404348		CD3E_182_194	35
PTN11_580_590	SARVYENVGLM	[584]	14	1	Q06124		-0.124771	0.20407	-0.0235367	-0.114595	-0.297648	-0.278879	-0.262832	0.0642977	0.246078	0.154358	1.01186	0.313839	0.166905	0.289487	0.312881	-0.608206	-0.255077	-0.207666	-0.420969	-0.169591		-0.0712962	-0.0153955	0.418994	-0.332302		PTN11_580_590	51
PAXI_24_36	FLSEETPYSYPTG	[31, 33]	13	1	P49023		-0.135108	0.256412	-0.100578	-0.094615	-0.295118	-0.642667	-0.529455	-0.148815	0.113102	0.0205355	1.02003	0.211635	0.111553	0.253632	0.326059	-0.242258	0.0614083	0.13784	-0.272119	-0.0514765		-0.0738015	-0.23746	0.384582	-0.0733209		PAXI_24_36	22
CD3Z_147_159	TATKDTYDALHMQ	[153]	10	11	P20963		0.143668	0.546468	-0.0391427	0.182025	-1.2115	-0.390909	-0.414412	0.132347	-0.420391	0.280725	1.01952	0.359746	-0.0911752	0.0937573	0.81987	-0.772275	-0.491802	-0.00202954	0.144609	0.110908		-0.0756971	-0.162528	0.440343	-0.202118		CD3Z_147_159	155
ZAP70_313_325	SVYESPYSDPEEL	[315, 319]	2	2	P43403		-0.0237417	0.23347	-0.17889	-0.156324	-0.274283	-0.552841	-0.476	-0.0293148	0.233329	0.152151	1.07589	0.320572	0.200798	0.328532	0.495879	-0.499311	-0.0780413	0.00740647	-0.405537	-0.373748		-0.0799539	-0.134535	0.484335	-0.269846		ZAP70_313_325	5
PLCG2_1211_1222_N1211K_N1212K	KKQLFLYDTHQN	[1217]	12	8	P16885		-0.236041	0.025092	-0.146324	0.25797	-0.314932	-0.256361	-0.465576	-0.0667504	-0.0292625	0.041881	0.795558	-0.101272	-0.00860298	0.197612	0.665707	-0.303156	0.541756	0.221677	-0.42632	-0.392655		-0.0828471	-0.155214	0.3098	-0.0717394		PLCG2_1211_1222_N1211K_N1212K	160
CD70_9_21_C17S	SVRRRPYGSVLRA	[15]	7	2	P32970		-0.070951	0.0268209	-0.0648556	-0.337412	-0.0572617	-0.376184	-0.247713	-0.228006	-0.0301483	0.134493	0.626395	0.132863	0.163075	0.17358	0.16622	-0.17926	0.0880296	0.129786	0.19398	-0.243451		-0.100732	-0.149512	0.252427	-0.0021831		CD70_9_21_C17S	89
41_654_666	LDGENIYIRHSNL	[660]	12	14	P11171		-0.0279579	0.23167	-0.129604	-0.0979598	-0.488348	-0.29585	-0.315043	0.138221	0.2097	0.205221	0.843549	0.342953	0.341368	0.329667	0.486065	-0.519741	-0.259581	-0.349986	-0.441407	-0.202938		-0.10244	-0.01155	0.468721	-0.354731		41_654_666	42
LYN_391_403	VIEDNEYTAREGA	[397]	8	14	P07948		-0.160466	0.213897	-0.0647597	-0.0922587	-0.456074	-0.139944	-0.255808	0.106378	0.299817	0.342776	1.12579	0.42431	0.332824	0.464951	0.75506	-0.825385	-0.3824	-0.374443	-0.672509	-0.641761		-0.111932	0.0706438	0.620588	-0.5793		LYN_391_403	64
VISTA_260_270	RHPLSYVAQRQ	[265]	9	13	Q9H7M9		-0.253633	-0.024183	-0.0192986	-0.21136	-0.116246	-0.129925	-0.283879	-0.160483	-0.144081	0.210738	0.710702	0.167487	0.321672	-0.000535488	0.453391	-0.327144	0.140575	-0.14189	0.355976	-0.547883		-0.124944	-0.101526	0.330543	-0.104073		VISTA_260_270	144
KIT_930_942_C942S	ESTNHIYSNLANS	[936]	10	1	P10721		-0.140033	0.218638	-0.190984	-0.191258	-0.424262	-0.503706	-0.434655	-0.02214	0.269829	0.187783	1.1362	0.372687	0.331757	0.384359	0.517919	-0.49246	-0.15667	-0.118633	-0.46293	-0.28144		-0.14558	-0.100578	0.548584	-0.302426		KIT_930_942_C942S	30
P85A_600_612	NENTEDQYSLVED	[607]	6	1	P27986		-0.121479	0.250226	-0.182342	-0.238486	-0.515127	-0.465074	-0.449095	0.0901566	0.349035	0.275463	1.26506	0.454044	0.258925	0.458225	0.65591	-0.678504	-0.255174	-0.16674	-0.568773	-0.416246		-0.161442	-0.039903	0.618432	-0.417088		P85A_600_612	13
RASA1_453_465	TVDGKEIYNTIRR	[460]	1	8	P20936		-0.167704	0.217204	-0.143716	-0.221759	-0.50011	-0.343588	-0.300613	-0.027657	0.236705	0.269188	1.05316	0.374716	0.324852	0.359936	0.578012	-0.541866	-0.291306	-0.153479	-0.374882	-0.347091		-0.163217	-0.033193	0.538135	-0.341725		RASA1_453_465	41
LCK_387_399	RLIEDNEYTAREG	[394]	14	6	P06239		-0.148365	0.10471	-0.189354	-0.211519	-0.391054	-0.297818	-0.285771	0.0372376	0.209395	0.194451	1.04051	0.452013	0.197143	0.36135	0.577778	-0.594328	-0.270951	-0.0450263	-0.359226	-0.381176		-0.167117	-0.0285012	0.525759	-0.330141		LCK_387_399	55
CDK4_11_23	EIGVGAYGTVYKA	[17, 21]	10	14	P11802		-0.0697632	0.224372	-0.193995	-0.286388	-0.529306	-0.346286	-0.338475	0.200069	0.354791	0.366496	1.25815	0.388955	0.428336	0.459449	0.796827	-0.842098	-0.274852	-0.434411	-0.527852	-0.634017		-0.171016	0.0473192	0.666343	-0.542646		CDK4_11_23	78
PLCG2_1191_1203_C1200S	ESEEELYSSSRQL	[1197]	2	3	P16885		-0.132311	0.169856	-0.235464	-0.252019	-0.447814	-0.318319	-0.286867	0.0381622	0.273833	0.30148	0.968448	0.431895	0.330381	0.4189	0.639103	-0.517817	-0.314885	-0.13308	-0.440715	-0.492769		-0.17955	0.00165792	0.557746	-0.379853		PLCG2_1191_1203_C1200S	4
CD3Z_105_117	NPQEGLYNELQKD	[111]	2	5	P20963		-0.205206	0.137573	-0.179326	-0.274912	-0.462193	-0.380562	-0.362623	0.0164163	0.319604	0.300111	1.20404	0.505571	0.283724	0.436122	0.741774	-0.618272	-0.280521	-0.120814	-0.480815	-0.579692		-0.196813	-0.0214107	0.634246	-0.416023		CD3Z_105_117	37
PTN6_558_570	KHKEDVYENLHTK	[564]	1	11	P29350		-0.278382	0.130065	-0.22706	-0.319185	-0.477237	-0.396055	-0.353471	0.107464	0.27057	0.241657	1.17128	0.464662	0.272151	0.417901	0.650528	-0.496842	-0.241256	-0.152555	-0.369285	-0.414947		-0.23436	-0.0259672	0.595304	-0.334977		PTN6_558_570	27
FES_706_718	REEADGVYAASGG	[713]	7	1	P07332		-0.25714	0.109596	-0.242912	-0.281048	-0.534829	-0.321203	-0.30553	0.0873487	0.336059	0.319891	1.21961	0.477998	0.361013	0.500692	0.672487	-0.641267	-0.282064	-0.20545	-0.555703	-0.457549		-0.241266	0.0233132	0.64636	-0.428407		FES_706_718	20
PECA1_706_718	KKDTETVYSEVRK	[713]	1	7	P16284		-0.228677	0.139482	-0.197604	-0.296179	-0.677575	-0.296353	-0.24751	0.14891	0.446565	0.432708	1.271	0.478863	0.409179	0.518853	0.836195	-0.745966	-0.370836	-0.360485	-0.669239	-0.591329		-0.252111	0.096864	0.702817	-0.547571		PECA1_706_718	21
EPHA2_765_777	EDDPEATYTTSGG	[772]	9	1	P29317		-0.172608	0.0863109	-0.312372	-0.280933	-0.58602	-0.240119	-0.234892	0.179416	0.41107	0.432611	1.16389	0.563179	0.36394	0.508458	0.725922	-0.751161	-0.414597	-0.230984	-0.638595	-0.572513		-0.253124	0.109617	0.665077	-0.52157		EPHA2_765_777	17
YES_420_432	LIEDNEYTARQGA	[426]	14	9	P07947		-0.186957	0.0490053	-0.223272	-0.366084	-0.546157	-0.244879	-0.296971	0.118969	0.176627	0.232093	1.22774	0.5192	0.31988	0.431236	0.691051	-0.795907	-0.271235	-0.215576	-0.241779	-0.376987		-0.254693	-0.00283213	0.637822	-0.380297		YES_420_432	69
PLCG1_764_776	IGTAEPDYGALYE	[771, 775]	1	4	P19174		-0.204966	0.0933158	-0.32722	-0.374535	-0.460789	-0.392407	-0.394298	0.0659881	0.297968	0.373615	1.18914	0.544109	0.392201	0.472258	0.708081	-0.59177	-0.243127	-0.130969	-0.395691	-0.620907		-0.254839	-0.00982676	0.661158	-0.396493		PLCG1_764_776	7
SHC1_309_321	ELRFKQYLRNPPK	[315]	12	9	P29353		-0.247604	-0.784222	-0.362845	-0.340079	0.457176	-0.0367519	0.234562	-0.0945721	0.292752	0.813186	0.983848	0.698255	0.499709	0.61041	0.696453	-0.699493	-0.148594	-0.0422916	-0.563083	-1.96681		-0.255515	0.241835	0.697735	-0.684055		SHC1_309_321	159
RET_1022_1034	TPSDSLIYDDGLS	[1029]	1	6	P07949		-0.305692	0.0191717	-0.365783	-0.346529	-0.466331	-0.240108	-0.273172	0.122806	0.37111	0.445091	1.15927	0.472161	0.393766	0.484102	0.717961	-0.613475	-0.218161	-0.150788	-0.508683	-0.696721		-0.293033	0.0851454	0.645453	-0.437566		RET_1022_1034	23
PAXI_111_123	VGEEEHVYSFPNK	[118]	1	5	P49023		-0.27815	0.0461771	-0.308198	-0.369483	-0.586728	-0.268856	-0.275928	0.141305	0.473545	0.454184	1.15756	0.516427	0.408422	0.519141	0.791566	-0.61055	-0.286676	-0.241529	-0.623204	-0.659023		-0.299276	0.10485	0.678623	-0.484196		PAXI_111_123	10
VGFR2_989_1001	EEAPEDLYKDFLT	[996]	11	1	P35968		-0.344985	0.0374975	-0.366872	-0.344482	-0.482928	-0.318584	-0.280036	0.0866129	0.355787	0.273395	1.18225	0.491905	0.407611	0.42569	0.571518	-0.518682	-0.249367	-0.127352	-0.436995	-0.361985		-0.300354	0.0234349	0.615795	-0.338876		VGFR2_989_1001	16
HAVR2_257_267_G257K	KIRSEENIYTI	[265]	3	2	Q8TDQ0		-0.433708	-0.089071	-0.549273	-0.602119	-0.713628	-0.0728753	-0.0375679	0.283882	0.645357	0.527024	1.43303	0.708379	0.650308	0.744843	0.93788	-0.926441	-0.58174	-0.384917	-0.78808	-0.751276		-0.47756	0.269164	0.894887	-0.686491		HAVR2_257_267_G257K	9
PECA1_708_718	DTETVYSEVRK	[713]	2	1	P16284		-0.457791	-0.0827992	-0.472718	-0.640959	-0.752938	-0.139064	-0.122006	0.268487	0.649088	0.558773	1.43509	0.717448	0.615153	0.771904	0.975038	-0.83823	-0.512643	-0.410923	-0.780033	-0.780872		-0.481441	0.243056	0.902925	-0.66454		PECA1_708_718	8
CDK1_9_21	KIGEGTYGVVYKG	[15, 19]	1	9	P06493		-0.493503	-0.164212	-0.456156	-0.5629	-0.838441	0.113301	0.0446267	0.407446	0.650925	0.655128	1.53683	0.7745	0.816198	0.803081	1.10657	-1.15663	-0.654915	-0.767488	-0.891105	-0.923262		-0.503042	0.374285	1.00744	-0.878681		CDK1_9_21	32
EPHA1_774_786	LDDFDGTYETQGG	[781]	4	14	P21709		-0.477516	-0.149114	-0.560329	-0.625379	-0.82425	0.103063	0.0311558	0.509371	0.714798	0.769377	1.63327	0.898678	0.693038	0.841392	1.09131	-1.25882	-0.78072	-0.642081	-0.930811	-1.03644		-0.527318	0.425553	1.03154	-0.929773		EPHA1_774_786	31
CD79A_181_193	EYEDENLYEGLNL	[182, 188]	5	1	P11912		-0.321328	-0.62452	-1.00228	-0.95973	0.0858936	1.04885	0.315769	0.846363	1.05435	NA	NA	1.2082	1.10466	1.16013	NA	-0.72752	-0.899447	-0.948739	-1.25475	-0.0858936		-0.564393	0.816333	1.15766	-0.78327		CD79A_181_193	1
FRK_380_392	KVDNEDIYESRHE	[387]	1	2	P42685		-0.555291	-0.254743	-0.677898	-0.762333	-0.918874	0.164428	0.123196	0.534461	0.843411	0.821568	1.5404	0.857635	0.797297	0.900672	1.18916	-1.14953	-0.726089	-0.653859	-0.98175	-1.09186		-0.633828	0.497413	1.05703	-0.920617		FRK_380_392	12
PTN6_531_541	GQESEYGNITY	[536, 541]	3	1	P29350		-0.611154	-0.264733	-0.709168	-0.769664	-0.896428	-0.0413127	-0.0448587	0.396771	0.790242	0.723823	1.66623	0.91238	0.78966	0.944427	1.17616	-1.01376	-0.602789	-0.477262	-0.965005	-1.00356		-0.650229	0.364933	1.09777	-0.812475		PTN6_531_541	11
CDK2_8_20	EKIGEGTYGVVYK	[15, 19]	8	1	P24941		-0.723851	-0.294051	-0.727012	-0.727391	-0.961966	0.125639	0.129915	0.57515	0.837957	0.737995	1.73179	0.958989	0.856291	1.02022	1.13811	-1.13357	-0.794853	-0.704429	-1.13079	-0.914143		-0.686854	0.481331	1.14108	-0.935558		CDK2_8_20	18
ENOG_37_49	SGASTGIYEALEL	[44]	4	1	P09104		-0.729352	-0.432606	-0.8045	-0.827025	-0.993858	0.0881639	0.0451634	0.575007	0.844719	0.787995	1.6958	1.03968	0.849454	0.996851	1.23702	-1.05461	-0.652242	-0.619961	-1.01454	-1.03116		-0.757468	0.46821	1.16376	-0.874503		ENOG_37_49	3
EFS_246_258	GGTDEGIYDVPLL	[253]	1	1	O43281		-0.843596	-0.528917	-1.01328	-0.982181	-0.912465	0.215925	0.11816	0.670169	0.986289	0.854336	1.72664	1.08112	0.978634	1.04086	1.18989	-1.09897	-0.670368	-0.635523	-1.04497	-1.13176		-0.856088	0.568976	1.20343	-0.916318		EFS_246_258	2
AKT1_170_182	KATGRYYAMKILK	[175, 176]	10	8	P31749		-0.673962	-4.29266	-0.599609	-0.764679	-3.09581	-0.158041	1.83273	0.222696	0.688513	2.84604	0.836223	2.05423	0.740241	1.22312	3.34557	-0.00422013	0.405688	-0.363329	-1.14695	-3.09581		-1.88534	1.08639	1.63988	-0.840924		AKT1_170_182	171
STAT2_684_696	LQERRKYLKHRLI	[690]	12	13	P52630		-0.1164	-0.696472	-2.72599	-5.05161	-1.27388	-0.0203946	0.121405	0.960022	1.78747	1.54625	0.818929	0.387812	1.41821	1.94498	1.55281	-0.682135	0.187255	0.34776	1.31916	-1.82518		-1.97287	0.878951	1.22455	-0.130628		STAT2_684_696	163
