# Supplementary material for: Pneumococcal hydrogen peroxide regulates host cell kinase activity
Source: Front Immunol. 2024 Jun 5;15:1414195. doi: 10.3389/fimmu.2024.1414195 (PMC11188345; doi:10.3389/fimmu.2024.1414195)
Supplement: Supplementary file 2 [file Table_2.xlsx]

## Sheet: Table S2
Table S2: Intensities of STK substrate peptide phosphorylation in non-infected H441 cells and H441 cells infected with SpnWT, Spn∆lctO∆spxB or Spn∆ply
							Order	1	2	3	4	5	6	7	8	9	10	11	12	12	13	13	14	14	15	15	16
							Sample name	01	05	09	13	17	02	06	10	14	18	03	07	11	15	19	04	08	12	16	20
							Instrument run	1	1	1	2	2	1	1	1	2	2	1	1	1	2	2	1	1	1	2	2
							Biological replicate	1	2	3	4	5	1	2	3	4	5	1	2	3	4	5	1	2	3	4	5
							Comment 1	3 (U1)	9 (U2)	15 (U3)	21 (U4)	27 (U5)	33 (WT1)	39 (WT2)	45 (WT3)	51 (WT4)	57 (WT5)	63 (dPLY 1)	69 (dPLY 2)	75 (dPLY 3)	81 (dPLY 4)	87 (dPLY 5)	93 (dSpxBdLcto 1)	99 (dSpxBdLcto 2)	105 (dSpxBdLcto 3)	111 (dSpxBdLcto 4)	117 (dSpxBdLcto 5)
							Technical replicate	0.0	0.0	0.0	0.0	0.0	0.0	0.0	0.0	0.0	0.0	0.0	0.0	0.0	0.0	0.0	0.0	0.0	0.0	0.0	0.0
							Comment 2	U	U	U	U	U	WT	WT	WT	WT	WT	dPLY	dPLY	dPLY	dPLY	dPLY	dSpxBdLcto	dSpxBdLcto	dSpxBdLcto	dSpxBdLcto	dSpxBdLcto
							Comment 3	3	9	15	21	27	33	39	45	51	57	63	69	75	81	87	93	99	105	111	117		U	WT	dPLY	dSpxBdLcto
							Comment 4	NA	NA	NA	NA	NA	NA	NA	NA	NA	NA	NA	NA	NA	NA	NA	NA	NA	NA	NA	NA
							Array	A1	A1	A1	A1	A1	A2	A2	A2	A2	A2	A3	A3	A3	A3	A3	A4	A4	A4	A4	A4
							Barcode	710411110	710411111	710411112	710411117	710411120	710411110	710411111	710411112	710411117	710411120	710411110	710411111	710411112	710411117	710411120	710411110	710411111	710411112	710411117	710411120		Mean	Mean	Mean	Mean
ID	Sequence	Ser	Thr	spotRow	spotCol	UniprotAccession																							XX					ID	Order
TOP2A_1463_1475	RRKRKPSTSDDSD	[1469, 1471, 1474]	[1470]	10	9	P11388		1.31009	1.18358	1.27804	0.90483	1.08855	-1.09344	-1.04784	-0.839868	-1.06985	-0.98525	-1.23978	-1.16984	-1.31016	-1.05848	-1.07822	1.02314	1.0341	0.871986	1.2235	0.974921		1.15302	-1.00725	-1.1713	1.02553		TOP2A_1463_1475	10
ESR1_160_172	GGRERLASTNDKG	[167]	[168]	12	3	P03372		1.21715	1.22768	1.29664	0.909546	1.07801	-1.08258	-1.03162	-0.728753	-0.870849	-0.821337	-1.02944	-1.17299	-1.26312	-1.02996	-1.01394	0.894874	0.976933	0.69523	0.991265	0.757266		1.1458	-0.907027	-1.10189	0.863113		ESR1_160_172	19
KPB1_1011_1023	QVEFRRLSISAES	[1018, 1020, 1023]	[]	5	11	P46020		0.925422	1.022	0.987043	0.68343	0.716188	-0.752868	-0.631572	-0.476156	-0.681266	-0.72942	-0.889849	-1.13021	-1.20595	-0.942478	-0.717697	0.717295	0.739782	0.695059	0.940313	0.730929		0.866817	-0.654256	-0.977236	0.764676		KPB1_1011_1023	56
RYR1_4317_4329	VRRLRRLTAREAA	[]	[4324]	3	12	P21817		0.986664	0.75671	0.706666	0.674749	0.823105	-1.03737	-0.781448	-0.689823	-0.982801	-0.950701	-0.992339	-0.781139	-0.927264	-0.922648	-0.779096	1.04304	0.805877	0.910422	1.2307	0.906692		0.789579	-0.888428	-0.880497	0.979346		RYR1_4317_4329	20
REL_260_272	KMQLRRPSDQEVS	[267, 272]	[]	4	9	Q04864		0.836698	0.85787	0.69909	0.598019	0.694031	-0.968739	-1.14801	-0.335216	-0.80601	-0.731275	-0.608407	-0.342005	-1.20968	-0.575287	-0.623519	0.740449	0.632147	0.84581	0.783278	0.660762		0.737142	-0.79785	-0.67178	0.732489		REL_260_272	75
TY3H_65_77	FIGRRQSLIEDAR	[71]	[]	12	12	P07101		0.681411	0.706974	0.805109	0.710779	0.705342	-0.616821	-0.677944	-0.645841	-0.725534	-0.635313	-0.719777	-0.66607	-0.887631	-0.541217	-0.579169	0.655188	0.637041	0.728363	0.555972	0.50914		0.721923	-0.660291	-0.678773	0.617141		TY3H_65_77	32
F263_454_466	NPLMRRNSVTPLA	[461]	[463]	9	12	Q16875		0.576064	0.561859	0.911085	0.788531	0.770796	-0.61932	-0.595789	-0.71312	-0.783297	-0.622175	-0.738235	-0.588426	-0.892356	-0.598352	-0.628583	0.78149	0.622356	0.69439	0.593118	0.479962		0.721667	-0.66674	-0.68919	0.634263		F263_454_466	6
KAP3_107_119	NRFTRRASVCAEA	[114]	[110]	10	12	P31323		0.689565	0.664803	0.772107	0.670524	0.728439	-0.630045	-0.539812	-0.621442	-0.784732	-0.702625	-0.691404	-0.742797	-0.817496	-0.550157	-0.674636	0.631883	0.617806	0.666831	0.664365	0.648822		0.705088	-0.655731	-0.695298	0.645941		KAP3_107_119	21
PTK6_436_448	ALRERLSSFTSYE	[442, 443, 446]	[445]	5	8	Q13882		0.810791	0.782134	0.750255	0.480232	0.586475	-0.778939	-0.900557	-0.521142	-0.686776	-0.511754	-0.601215	-0.517772	-0.773618	-0.461615	-0.445651	0.569363	0.636194	0.544505	0.668158	0.37093		0.681978	-0.679834	-0.559974	0.55783		PTK6_436_448	16
CDN1A_139_151	GRKRRQTSMTDFY	[146]	[145, 148]	1	3	P38936		0.742434	0.722915	0.586534	0.634293	0.657809	-0.90583	-0.805928	-0.631674	-0.914242	-0.863935	-0.67984	-0.667605	-0.72753	-0.764671	-0.630816	0.843235	0.750618	0.77267	1.04462	0.836942		0.668797	-0.824322	-0.694092	0.849617		CDN1A_139_151	3
GPSM2_394_406	PKLGRRHSMENME	[401]	[]	6	4	P81274		0.880991	0.649944	0.394478	0.638143	0.76576	-0.931576	-0.736131	-0.240921	-0.681575	-0.664336	-0.776781	-0.586784	-1.01576	-0.772723	-0.790816	0.827367	0.67297	0.862198	0.816155	0.689392		0.665863	-0.650908	-0.788572	0.773616		GPSM2_394_406	59
CFTR_761_773	LQARRRQSVLNLM	[768]	[]	8	12	P13569		0.597762	0.626765	0.734216	0.632679	0.682302	-0.656451	-0.614635	-0.683229	-0.754178	-0.630009	-0.614888	-0.596759	-0.840756	-0.574618	-0.596151	0.673577	0.584628	0.789769	0.696117	0.543858		0.654745	-0.6677	-0.644634	0.65759		CFTR_761_773	1
MYPC3_268_280	LSAFRRTSLAGGG	[269, 275]	[274]	6	11	Q14896		0.63736	0.614992	0.623963	0.680481	0.693969	-0.731168	-0.573729	-0.555282	-0.644925	-0.737649	-0.680525	-0.559331	-0.653508	-0.612135	-0.550246	0.774333	0.518068	0.584827	0.576579	0.593925		0.650153	-0.648551	-0.611149	0.609546		MYPC3_268_280	31
KAP2_92_104	SRFNRRVSVCAET	[92, 99]	[104]	2	11	P13861		0.691401	0.811112	0.478306	0.530681	0.615634	-0.767612	-0.732782	-0.4018	-0.610549	-0.8146	-0.444763	-0.608317	-0.563122	-0.644083	-0.356992	0.520974	0.529986	0.486616	0.723952	0.555958		0.625427	-0.665468	-0.523456	0.563497		KAP2_92_104	42
CFTR_730_742	EPLERRLSLVPDS	[737, 742]	[]	6	10	P13569		0.615119	0.703534	0.681964	0.533494	0.587281	-0.605746	-0.747566	-0.547783	-0.513124	-0.653929	-0.521569	-0.515574	-0.615144	-0.561298	-0.491463	0.512196	0.559606	0.480963	0.540929	0.558112		0.624278	-0.61363	-0.54101	0.530361		CFTR_730_742	48
KCNA6_504_516	ANRERRPSYLPTP	[511]	[515]	11	12	P17658		0.632481	0.5519	0.659725	0.559281	0.65008	-0.562899	-0.56053	-0.534032	-0.72367	-0.6851	-0.579669	-0.579112	-0.66637	-0.49735	-0.544216	0.510087	0.587742	0.540677	0.661739	0.579236		0.610693	-0.613246	-0.573343	0.575896		KCNA6_504_516	18
VASP_150_162	EHIERRVSNAGGP	[157]	[]	11	9	P50552		0.618764	0.644351	0.542422	0.548303	0.608511	-0.524542	-0.598407	-0.468805	-0.591668	-0.459818	-0.569681	-0.393124	-0.766233	-0.38703	-0.35136	0.475458	0.347179	0.692617	0.430395	0.202667		0.59247	-0.528648	-0.493485	0.429663		VASP_150_162	52
PTN12_32_44	FMRLRRLSTKYRT	[39]	[40, 44]	11	11	Q05209		0.566767	0.465937	0.67319	0.62621	0.589996	-0.64716	-0.420387	-0.542732	-0.767869	-0.566934	-0.7096	-0.63807	-0.688033	-0.555241	-0.570142	0.789994	0.592519	0.557575	0.6969	0.54708		0.58442	-0.589016	-0.632217	0.636813		PTN12_32_44	5
CAC1C_1974_1986	ASLGRRASFHLEC	[1975, 1981]	[]	5	10	Q13936		0.630442	0.653059	0.676984	0.439895	0.485521	-0.803857	-0.870852	-0.794739	-0.704756	-0.516309	-0.499736	-0.486047	-0.834377	-0.645386	-0.546527	0.673151	0.70384	0.952133	0.910248	0.577315		0.57718	-0.738103	-0.602415	0.763337		CAC1C_1974_1986	24
CREB1_126_138	EILSRRPSYRKIL	[129, 133]	[]	8	10	P16220		0.57382	0.453577	0.852102	0.488184	0.492822	-0.416254	-0.377271	-0.527547	-0.553339	-0.391543	-0.799208	-0.465544	-0.652751	-0.471349	-0.475578	0.641642	0.389237	0.328197	0.536504	0.374299		0.572101	-0.453191	-0.572886	0.453976		CREB1_126_138	8
ART_025_CXGLRRWSLGGLRRWSL	GLRRWSLGGLRRWSL	NA	NA	4	10	NA		0.617349	0.738672	0.585557	0.427863	0.481764	-0.522133	-0.743381	-0.336514	-0.559833	-0.584282	-0.633164	-0.511007	-0.652686	-0.549092	-0.468578	0.537948	0.515716	0.403643	0.681062	0.571096		0.570241	-0.549228	-0.562905	0.541893		ART_025_CXGLRRWSLGGLRRWSL	45
ANDR_785_797	VRMRHLSQEFGWL	[791]	[]	10	1	P10275		0.597769	0.640662	0.515973	0.584136	0.448981	-0.661023	-0.706702	-0.459602	-0.69508	-0.37487	-0.525427	-0.524693	-0.631882	-0.408004	-0.445327	0.588681	0.590732	0.575511	0.518948	0.371217		0.557504	-0.579455	-0.507067	0.529018		ANDR_785_797	26
ADRB2_338_350	ELLCLRRSSLKAY	[345, 346]	[]	3	10	P07550		0.484495	0.618116	0.435628	0.503849	0.601569	-0.514069	-0.737095	-0.36618	-0.419762	-0.668989	-0.442655	-0.37027	-0.436785	-0.56134	-0.480291	0.472229	0.489249	0.367337	0.477252	0.547711		0.528731	-0.541219	-0.458268	0.470756		ADRB2_338_350	54
NFKB1_330_342	FVQLRRKSDLETS	[337, 342]	[341]	9	11	P19838		0.608898	0.712932	0.380423	0.463894	0.462466	-0.412764	-0.695678	-0.39141	-0.493037	-0.308186	-0.528605	-0.533149	-0.758757	-0.57358	-0.247512	0.332471	0.515895	0.769745	0.602722	0.0932318		0.525723	-0.460215	-0.528321	0.462813		NFKB1_330_342	69
GRIK2_708_720	FMSSRRQSVLVKS	[710, 711, 715, 720]	[]	1	11	Q13002		0.533684	0.548257	0.537678	0.49266	0.449426	-0.583231	-0.660973	-0.40898	-0.610445	-0.608554	-0.482922	-0.310971	-0.461458	-0.395521	-0.362311	0.532469	0.423687	0.332759	0.513306	0.52144		0.512341	-0.574437	-0.402637	0.464732		GRIK2_708_720	12
NCF1_321_333	QDAYRRNSVRFLQ	[328]	[]	8	11	P14598		0.610866	0.486912	0.452523	0.522404	0.44265	-0.488537	-0.46562	-0.35698	-0.545159	-0.407412	-0.490932	-0.343059	-0.555353	-0.520561	-0.415457	0.368604	0.321767	0.45981	0.543317	0.38022		0.503071	-0.452742	-0.465073	0.414744		NCF1_321_333	29
VASP_271_283	LARRRKATQVGEK	[]	[278]	6	12	P50552		0.570061	0.511012	0.56661	0.348917	0.483938	-0.574434	-0.535135	-0.465634	-0.53722	-0.468924	-0.506468	-0.342599	-0.514898	-0.27308	-0.308331	0.51084	0.366722	0.413923	0.461382	0.293317		0.496108	-0.516269	-0.389075	0.409237		VASP_271_283	28
CSF1R_701_713	NIHLEKKYVRRDS	[713]	[]	5	3	P07333		0.560892	0.460936	0.458843	0.524891	0.457881	-0.727489	-0.717447	-0.449369	-0.637585	-0.461586	-0.530074	-0.14748	-0.531584	-0.573675	-0.500616	0.696671	0.403992	0.52211	0.686368	0.504321		0.492689	-0.598695	-0.456686	0.562692		CSF1R_701_713	34
BCKD_45_57	ERSKTVTSFYNQS	[47, 52, 57]	[49, 51]	6	2	O14874		0.575723	0.34393	0.375888	0.549563	0.292336	-0.508322	-0.302514	-0.389977	-0.702824	-0.300894	-0.471486	-0.428581	-0.426359	-0.328048	-0.323275	0.404085	0.387165	0.440449	0.481309	0.331833		0.427488	-0.440906	-0.39555	0.408968		BCKD_45_57	46
GBRB2_427_439	SRLRRRASQLKIT	[427, 434]	[439]	12	10	P47870		0.41793	0.390435	0.599783	0.286674	0.337926	-0.503225	-0.320008	-0.476686	-0.656846	-0.3577	-0.472527	-0.572518	-0.696876	-0.385262	-0.440037	0.557821	0.502091	0.573779	0.755434	0.459811		0.40655	-0.462893	-0.513444	0.569787		GBRB2_427_439	2
EPB42_241_253	LLNKRRGSVPILR	[248]	[]	11	10	P16452		0.488376	0.476188	0.347206	0.369818	0.34302	-0.42943	-0.275471	-0.214673	-0.456	-0.552744	-0.522133	-0.467329	-0.392603	-0.463178	-0.363287	0.463187	0.266612	0.260071	0.54936	0.57301		0.404922	-0.385663	-0.441706	0.422448		EPB42_241_253	51
RBL2_655_667	GLGRSITSPTTLY	[659, 662]	[661, 664, 665]	2	9	Q08999		0.450963	0.566988	0.412223	0.287228	0.294039	-0.644399	-0.69224	-0.499105	-0.523301	-0.311003	-0.326252	-0.311891	-0.573887	-0.393462	-0.261688	0.519688	0.437143	0.660769	0.629536	0.278652		0.402288	-0.53401	-0.373436	0.505158		RBL2_655_667	17
STK6_283_295	SSRRTTLCGTLDY	[283, 284]	[287, 288, 292]	6	9	O14965		0.507589	0.404669	0.354989	0.336917	0.385047	-0.552081	-0.454925	-0.343351	-0.505667	-0.474613	-0.345798	-0.379082	-0.389415	-0.43433	-0.351224	0.39029	0.429339	0.377776	0.60308	0.44079		0.397842	-0.466127	-0.37997	0.448255		STK6_283_295	30
E1A_ADE05_212_224	AILRRPTSPVSRE	[219, 222]	[218]	10	10	P03255		0.350365	0.334279	0.642484	0.331927	0.302638	-0.31152	-0.253793	-0.373326	-0.398044	-0.294286	-0.383736	-0.320696	-0.53406	-0.255758	-0.270312	0.344892	0.24021	0.264903	0.321874	0.261961		0.392338	-0.326194	-0.352913	0.286768		E1A_ADE05_212_224	23
KCNA2_442_454	PDLKKSRSASTIS	[447, 449, 451, 454]	[452]	5	5	P16389		0.498803	0.408571	0.463012	0.2994	0.288351	-0.407264	-0.522387	-0.302693	-0.387762	-0.24832	-0.615876	-0.065273	-0.358929	-0.341478	-0.304111	0.524338	0.179089	0.198611	0.429841	0.264081		0.391627	-0.373685	-0.337134	0.319192		KCNA2_442_454	50
NEK3_158_170	FACTYVGTPYYVP	[]	[161, 165]	4	7	P51956		0.462437	0.438674	0.102152	0.487107	0.467675	-0.503147	-0.436098	-0.151328	-0.348855	-0.470786	-0.39956	-0.439433	-0.569225	-0.763892	-0.349224	0.44027	0.436857	0.618402	0.62564	0.352336		0.391609	-0.382043	-0.504267	0.494701		NEK3_158_170	90
SCN7A_898_910	KNGCRRGSSLGQI	[905, 906]	[]	4	12	Q01118		0.481986	0.334997	0.284938	0.330949	0.479894	-0.462273	-0.531595	-0.329751	-0.568025	-0.636849	-0.520069	-0.260042	-0.403043	-0.411319	-0.399158	0.500356	0.45664	0.447857	0.648395	0.556113		0.382553	-0.505699	-0.398726	0.521872		SCN7A_898_910	49
LIPS_944_956	GFHPRRSSQGATQ	[950, 951]	[955]	1	6	Q05469		0.439117	0.62005	0.149655	0.379577	0.32186	-0.778619	-0.921879	-0.214315	-0.466455	-0.500716	-0.259834	-0.063658	-0.318888	-0.373695	-0.216923	0.599336	0.365487	0.383548	0.460572	0.395779		0.382052	-0.576397	-0.2466	0.440945		LIPS_944_956	47
VTNC_390_402	NQNSRRPSRATWL	[393, 397]	[400]	7	12	P04004		0.507094	0.2864	0.384682	0.329719	0.392652	-0.302991	-0.222021	-0.311576	-0.417502	-0.39715	-0.401327	-0.234353	-0.334528	-0.299515	-0.314672	0.197223	0.169973	0.261422	0.387298	0.31917		0.380109	-0.330248	-0.316879	0.267017		VTNC_390_402	27
LMNB1_16_28	GGPTTPLSPTRLS	[23, 28]	[19, 20, 25]	3	6	P20700		0.752138	0.341741	0.115958	0.300071	0.367643	-0.695322	-0.505566	-0.176927	-0.628244	-0.647786	-0.511947	-0.313956	-0.345373	-0.172348	-0.0836576	0.455131	0.47778	0.406343	0.500521	0.363801		0.37551	-0.530769	-0.285456	0.440715		LMNB1_16_28	67
STMN2_90_102	AAGERRKSQEAQV	[97]	[]	7	9	Q93045		0.438575	0.707624	0.3086	0.172673	0.237593	-0.800364	-1.25467	-0.234892	-0.244305	-0.119791	-0.32178	0.11012	-0.498373	-0.261888	-0.142401	0.683569	0.43693	0.424665	0.33352	0.0245991		0.373013	-0.530805	-0.222864	0.380657		STMN2_90_102	74
RS6_228_240	IAKRRRLSSLRAS	[235, 236, 240]	[]	2	12	P62753		0.406866	0.382199	0.422267	0.21477	0.401903	-0.448336	-0.448192	-0.293322	-0.516352	-0.480335	-0.280065	-0.212716	-0.3641	-0.203097	-0.19347	0.321536	0.278709	0.235155	0.504678	0.271902		0.365601	-0.437307	-0.250689	0.322396		RS6_228_240	13
FRAP_2443_2455	RTRTDSYSAGQSV	[2448, 2450, 2454]	[2444, 2446]	3	4	P42345		0.475397	0.27933	0.271529	0.388332	0.320005	-0.9127	-0.829054	-0.330386	-0.497712	-0.591939	0.0173429	0.147765	-0.171646	-0.293698	0.0427769	0.41996	0.401958	0.230502	0.403078	0.229156		0.346919	-0.632358	-0.0514919	0.336931		FRAP_2443_2455	62
KCNA3_461_473	EELRKARSNSTLS	[468, 470, 473]	[471]	6	5	P22001		0.381285	0.426972	0.473671	0.144321	0.280841	-0.437349	-0.549181	-0.301263	-0.243081	-0.363426	-0.420015	-0.0767127	-0.406873	-0.433887	-0.220016	0.476079	0.198922	0.234465	0.532647	0.302601		0.341418	-0.37886	-0.311501	0.348943		KCNA3_461_473	64
RAP1B_172_184	PGKARKKSSCQLL	[179, 180]	[]	8	8	P61224		0.233695	0.328182	0.160908	0.480124	0.428688	-0.382092	-0.352579	-0.049596	-0.348094	-0.317003	-0.257578	-0.329085	-0.266362	-0.415455	-0.392804	0.405975	0.353482	0.15505	0.283424	0.281118		0.32632	-0.289873	-0.332257	0.29581		RAP1B_172_184	63
DESP_2842_2854	RSGSRRGSFDATG	[2843, 2845, 2849]	[2853]	9	10	P15924		0.178087	0.307353	0.434835	0.395142	0.180029	-0.082244	-0.331406	0.0731966	-0.472696	-0.357896	-0.535609	-0.36277	-0.608234	-0.399659	-0.247535	0.439767	0.386823	0.100203	0.477213	0.425402		0.299089	-0.234209	-0.430762	0.365881		DESP_2842_2854	72
ACM5_494_506	CYALCNRTFRKTF	[]	[501, 505]	5	1	P08912		0.425972	0.159176	0.177779	0.397742	0.301581	-0.61821	-0.522123	-0.274147	-0.488765	-0.355608	-0.260008	0.13684	-0.166905	-0.333441	-0.31473	0.452246	0.226107	0.263273	0.424464	0.368757		0.29245	-0.451771	-0.187649	0.34697		ACM5_494_506	53
NMDZ1_890_902	SFKRRRSSKDTST	[890, 896, 897, 901]	[900, 902]	5	7	Q05586		0.346527	0.234548	0.267339	0.293563	0.308202	-0.481239	-0.442317	-0.278564	-0.393283	-0.272981	-0.232401	0.226345	-0.307349	-0.300389	-0.246276	0.367113	-0.0185764	0.318575	0.400109	0.211056		0.290036	-0.373677	-0.172014	0.255655		NMDZ1_890_902	14
RAF1_253_265	QRQRSTSTPNVHM	[257, 259]	[258, 260]	7	8	P04049		0.394392	0.324893	0.0968629	0.343714	0.264597	-0.300068	-0.474939	0.112931	-0.562729	-0.401979	-0.271905	-0.0293356	-0.311266	-0.194578	-0.209334	0.177581	0.179382	0.101472	0.413592	0.346716		0.284892	-0.325357	-0.203284	0.243749		RAF1_253_265	86
KAPCG_192_206	VKGRTWTLCGTPEYL	[]	[196, 198, 202]	4	5	P22612		0.336836	0.46461	0.128275	0.333604	0.156642	-0.579332	-0.634305	-0.224397	-0.30981	-0.0324272	-0.165022	-0.264171	-0.180675	-0.268432	-0.305701	0.407519	0.433866	0.276798	0.244638	0.181486		0.283993	-0.356054	-0.2368	0.308861		KAPCG_192_206	79
NCF1_296_308	RGAPPRRSSIRNA	[303, 304]	[]	7	11	P14598		0.227489	0.221707	0.52618	0.2052	0.236668	-0.238862	-0.183027	-0.27292	-0.283603	-0.279495	-0.24729	-0.216701	-0.358967	-0.157133	-0.195206	0.258663	0.178021	0.105707	0.235536	0.238033		0.283449	-0.251581	-0.235059	0.203192		NCF1_296_308	7
CGHB_109_121	QCALCRRSTTDCG	[116]	[117, 118]	7	10	P01233		0.32009	0.377555	0.239056	0.248195	0.18495	-0.28974	-0.464663	-0.254545	-0.202922	-0.405596	-0.24189	-0.111571	-0.146842	-0.421449	-0.295532	0.211539	0.198679	0.16233	0.376175	0.516177		0.273969	-0.323493	-0.243457	0.29298		CGHB_109_121	40
PPR1A_28_40	QIRRRRPTPATLV	[]	[35, 38]	3	8	Q13522		0.200771	0.312732	0.179936	0.322342	0.342503	-0.496128	-0.475105	-0.20737	-0.555483	-0.514355	-0.20104	-0.307733	-0.193007	-0.352436	-0.251095	0.496397	0.470106	0.220441	0.585577	0.422947		0.271657	-0.449688	-0.261062	0.439094		PPR1A_28_40	41
GPR6_349_361	QSKVPFRSRSPSE	[350, 356, 358, 360]	[]	5	4	P46095		0.365786	0.10801	0.225018	0.297711	0.244258	-0.445657	-0.313598	-0.377599	-0.318454	-0.317668	-0.463511	0.102214	-0.193784	-0.465451	-0.280231	0.543382	0.103375	0.346365	0.486195	0.353641		0.248157	-0.354596	-0.260153	0.366592		GPR6_349_361	60
CENPA_1_14	MGPRRRSRKPEAPR	[7]	[]	3	3	P49450		0.339781	0.209501	0.189626	0.167366	0.202911	-0.500098	-0.427387	-0.128445	-0.420213	-0.364933	-0.19992	0.10633	-0.306248	-0.228059	-0.189444	0.360238	0.111556	0.245067	0.480906	0.351466		0.221837	-0.368215	-0.163468	0.309846		CENPA_1_14	35
H32_3_18	RTKQTARKSTGGKAPR	[11]	[4, 7, 12]	10	4	Q71DI3		0.342402	0.0307208	-0.0238186	0.305153	0.407072	-0.300782	-0.09664	0.104246	-0.321661	-0.199014	-0.357948	-0.0125273	-0.219075	-0.280868	-0.220451	0.316328	0.0784465	0.138647	0.297376	0.0123936		0.212306	-0.16277	-0.218174	0.168638		H32_3_18	55
CDK7_163_175	GSPNRAYTHQVVT	[164]	[170, 175]	12	2	P50613		-0.0622885	-0.024143	0.606569	0.441412	0.0281824	0.0230601	-0.106513	-0.385319	-1.17616	-0.395602	-0.258299	-0.0834291	0.0107179	0.000167072	0.178925	0.297527	0.214085	-0.231968	0.734577	0.188494		0.197946	-0.408106	-0.0303835	0.240543		CDK7_163_175	65
NR4A1_344_356	GRRGRLPSKPKQP	[351]	[]	7	7	P22736		0.219382	0.234705	-0.215425	0.334283	0.381193	-0.360304	-0.339989	0.026776	-0.245068	-0.252626	-0.204242	-0.13969	-0.0369073	-0.118737	-0.448022	0.345164	0.244974	0.225556	0.0295225	0.319455		0.190827	-0.234242	-0.18952	0.232934		NR4A1_344_356	84
ANXA1_209_221	AGERRKGTDVNVF	[]	[216]	11	1	P04083		0.241287	0.261274	-0.12329	0.62654	-0.0956035	-0.314016	-0.297152	-0.249245	-0.864436	-0.409762	-0.160025	-0.254755	-0.138699	-0.405096	0.183441	0.232754	0.290633	0.511234	0.642992	0.321925		0.182041	-0.426922	-0.155027	0.399908		ANXA1_209_221	39
KIF2C_105_118_S106G	EGLRSRSTRMSTVS	[109, 111, 115, 118]	[112, 116]	9	5	Q99661		0.24332	0.117322	0.114477	0.265936	0.0961866	-0.37286	-0.393807	-0.173285	-0.638489	-0.111808	-0.14323	0.197576	-0.162295	0.0744104	0.00440598	0.272771	0.0789092	0.221103	0.298142	0.0112152		0.167448	-0.33805	-0.00582671	0.176428		KIF2C_105_118_S106G	15
GSUB_61_73	KKPRRKDTPALHI	[]	[68]	7	4	O96001		0.10359	0.182827	0.214328	0.0770839	0.199895	-0.180001	-0.286457	-0.494567	-0.323095	0.143951	0.0175766	0.190661	-0.0843306	-0.174348	-0.404634	0.058834	-0.0870311	0.36457	0.420359	0.0607892		0.155545	-0.228034	-0.0910151	0.163504		GSUB_61_73	92
BAD_93_105	FRGRSRSAPPNLW	[97, 99]	[]	5	2	Q92934		0.136302	0.0240688	0.0925063	0.361642	0.105182	-0.291693	-0.181949	-0.104042	-0.437809	-0.164166	-0.0296136	0.176942	-0.0787417	-0.210729	-0.126229	0.185005	-0.019062	0.0902771	0.286896	0.185214		0.14394	-0.235932	-0.0536744	0.145666		BAD_93_105	36
PLEK_106_118	GQKFARKSTRRSI	[113, 117]	[114]	1	8	P08567		0.133405	0.233963	0.12382	0.0974844	0.123173	-0.215223	-0.328516	-0.0451488	-0.218006	-0.186898	-0.00133681	0.0598769	-0.0598297	-0.0311081	0.0212591	0.0831549	0.0346761	-0.0188417	0.15163	0.0424669		0.142369	-0.198759	-0.00222774	0.0586173		PLEK_106_118	4
NOS3_1171_1183	SRIRTQSFSLQER	[1171, 1177, 1179]	[1175]	6	7	P29474		0.223613	0.183879	0.0840342	0.136746	0.0340188	-0.238023	-0.289161	-0.130183	-0.386855	-0.234044	-0.099951	-0.0572803	-0.0535924	8.53539e-05	-0.0125301	0.114362	0.162563	0.0997412	0.250023	0.212555		0.132458	-0.255653	-0.0446537	0.167849		NOS3_1171_1183	9
BAD_69_81	IRSRHSSYPAGTE	[71, 74, 75]	[80]	4	2	Q92934		0.185868	-0.105291	0.146249	0.359008	-0.0171119	-0.471516	-0.147935	-0.601667	-0.478354	-0.134681	0.133727	0.036028	0.0298628	-0.199513	-0.190176	0.151921	0.217198	0.425555	0.318858	0.341969		0.113745	-0.36683	-0.0380142	0.2911		BAD_69_81	87
KS6A1_374_386	QLFRGFSFVATGL	[380]	[384]	12	5	Q15418		0.0466594	0.252535	0.108177	0.118937	0.0230516	-0.0897747	-0.308092	0.0772523	-0.220582	-0.104119	-0.304998	-0.0377505	0.245038	-0.241311	0.00490463	0.348113	0.0933073	-0.430467	0.342956	0.0761632		0.109872	-0.129063	-0.0668232	0.0860143		KS6A1_374_386	82
ACM5_498_510	CNRTFRKTFKMLL	[]	[501, 505]	6	1	P08912		0.229424	-0.109257	0.136846	0.266832	0.00347793	-0.289623	-0.337025	-0.153119	-0.354367	-0.137072	-0.132126	0.231856	-0.0399715	-0.156517	-0.146047	0.192325	0.214426	0.0562438	0.244052	0.279642		0.105465	-0.254241	-0.0485609	0.197338		ACM5_498_510	58
FOXO3_25_37	QSRPRSCTWPLQR	[26, 30]	[32]	2	4	O43524		0.0882144	0.0693369	-0.0822005	0.289615	0.144739	-0.446342	-0.385867	0.00424147	-0.319884	-0.274415	0.0411482	0.190107	0.0976758	-0.198897	0.00132275	0.31698	0.126423	-0.0197167	0.229166	0.128353		0.101941	-0.284453	0.0262713	0.156241		FOXO3_25_37	38
DCX_49_61	HFDERDKTSRNMR	[57]	[56]	7	3	O43602		0.324475	-0.22851	0.0745984	0.216961	0.0813977	-0.287684	-0.0387301	-0.10008	-0.3245	0.00999701	0.00254679	0.0979905	-0.173329	-0.0472519	0.114718	-0.0393372	0.16925	0.198811	0.154792	-0.206113		0.0937843	-0.1482	-0.00106511	0.0554804		DCX_49_61	91
ADDB_696_708	GSPSKSPSKKKKK	[697, 699, 701, 703]	[]	7	1	P35612		0.196463	-0.0485479	-0.224868	0.275469	0.23616	-0.265165	-0.135759	-0.0909791	-0.24547	-0.058652	-0.259133	0.063826	0.00694704	-0.286821	-0.342376	0.327835	0.120481	0.3089	0.256822	0.164869		0.0869352	-0.159205	-0.163511	0.235781		ADDB_696_708	71
NEK2_172_184	FAKTFVGTPYYMS	[184]	[175, 179]	3	7	P51955		-0.10834	0.149195	0.0281964	0.1706	0.133649	-0.220381	-0.0708798	-0.316601	-0.435561	-0.16724	0.0335362	-0.236758	-0.176571	-0.152592	0.019349	0.295184	0.158443	0.464975	0.417552	0.0142421		0.0746602	-0.242133	-0.102607	0.270079		NEK2_172_184	83
ACM1_421_433	CNKAFRDTFRLLL	[]	[428]	2	1	P11229		0.363202	0.0172381	0.0304456	0.120761	-0.199207	-0.387421	0.178591	0.352723	-0.318325	-0.327046	0.171344	-0.27728	-0.116333	-0.286923	0.201963	-0.147126	0.0814505	-0.266835	0.484487	0.32429		0.066488	-0.100296	-0.0614458	0.0952534		ACM1_421_433	66
RB_803_815	NIYISPLKSPYKI	[807, 811]	[]	12	8	P06400		0.400555	0.0572007	-0.227995	0.0920991	-0.0327028	-0.242529	0.0455568	0.155944	0.0453862	-0.0524434	-0.333211	-0.212343	0.109039	-0.494347	0.0123349	0.175185	0.109586	-0.0369878	0.356862	0.0728112		0.0578313	-0.00961714	-0.183705	0.135491		RB_803_815	76
MARCS_160_172	FKKSFKLSGFSFK	[163, 167, 170]	[]	5	6	P29966		0.0369548	0.107015	-0.0225832	0.115778	-0.0215366	-0.432389	-0.190821	-0.0875256	-0.0529993	-0.28524	0.0295848	0.0614526	-0.213245	-0.375788	0.00170684	0.36585	0.0223529	0.323354	0.31301	0.30507		0.0431256	-0.209795	-0.0992579	0.265927		MARCS_160_172	73
ACM4_456_468	CNATFKKTFRHLL	[]	[459, 463]	4	1	P08173		0.176397	-0.302539	-0.233285	0.345343	0.22338	-0.417341	-0.111057	-0.335732	-0.479426	-0.446349	-0.0412316	-0.152399	0.134447	-0.250994	-0.0573063	0.282176	0.565995	0.43457	0.385076	0.280275		0.0418593	-0.357981	-0.0734967	0.389618		ACM4_456_468	78
ACM1_444_456	KIPKRPGSVHRTP	[451]	[455]	3	1	P11229		0.205837	-0.0017519	-0.227885	0.180457	0.0424911	-0.338813	-0.0306067	-0.188687	-0.354966	-0.545303	0.0113075	-0.3125	0.113473	-0.262142	0.036822	0.121668	0.344859	0.3031	0.43665	0.46599		0.0398297	-0.291675	-0.0826079	0.334453		ACM1_444_456	77
KPCB_19_31_A25S	RFARKGSLRQKNV	[25]	[]	10	5	P05771		0.161849	-0.109523	0.0271258	0.032496	0.0524728	-0.123005	-0.236021	-0.0669856	-0.318897	-0.012008	0.116222	0.638042	0.125227	0.21558	0.082957	-0.155065	-0.292498	-0.0853677	0.0708213	-0.123422		0.0328841	-0.151383	0.235606	-0.117106		KPCB_19_31_A25S	22
ERBB2_679_691	QQKIRKYTMRRLL	[]	[686]	10	3	P04626		0.083005	-0.0836866	0.0321062	0.076282	0.0531664	-0.043541	-0.0404174	-0.0291998	-0.303698	-0.000929832	0.00841713	0.24743	0.0800149	0.0290742	0.0524588	-0.0478811	-0.123326	-0.0829213	0.198342	-0.104695		0.0321746	-0.0835572	0.083479	-0.0320964		ERBB2_679_691	11
PYGL_8_20	QEKRRQISIRGIV	[15]	[]	12	11	P06737		0.615062	0.371961	-0.650663	-0.0830323	-0.157225	0.201279	0.232772	0.340035	0.0540494	-0.443711	0.0999501	-0.0284083	0.229527	0.0935777	0.421952	-0.916291	-0.576324	0.0811011	-0.0645949	0.178984		0.0192204	0.0768849	0.16332	-0.259425		PYGL_8_20	89
MP2K1_287_299	PPRPRTPGRPLSS	[298, 299]	[292]	9	6	Q02750		0.0680799	-0.0169107	0.00347078	0.020394	0.0128628	-0.184746	-0.136147	-0.0800434	-0.0611213	-0.0717148	0.108489	0.255226	0.175686	-0.0835713	0.0383083	0.0081768	-0.102169	-0.0991136	0.124299	0.0205437		0.0175794	-0.106754	0.0988276	-0.00965261		MP2K1_287_299	61
MARCS_152_164	KKKKKRFSFKKSF	[159, 163]	[]	4	6	P29966		0.0611621	-0.0133643	-0.33341	0.0907091	0.178486	-0.294536	-0.173952	0.0976398	-0.0496989	-0.39324	-0.182714	-0.0385652	-0.0746758	-0.160446	-0.199361	0.416089	0.225881	0.310446	0.119436	0.414115		-0.00328333	-0.162758	-0.131152	0.297193		MARCS_152_164	81
LMNA_192_204	DAENRLQTMKEEL	[]	[199]	2	6	P02545		0.0712985	0.552945	-0.106599	-0.247709	-0.322743	-0.566835	-0.877689	0.067704	-0.0759431	0.372066	0.00328004	0.242605	0.0508835	0.287898	0.343582	0.492256	0.0821398	-0.0119889	0.0357541	-0.392905		-0.0105616	-0.216139	0.18565	0.0410513		LMNA_192_204	70
MPIP1_172_184	FTQRQNSAPARML	[178]	[173]	11	6	P30304		-0.0158707	0.0237666	-0.0376002	0.0390633	-0.0994213	-0.193658	-0.116114	0.104419	-0.281715	-0.0516903	-0.0676476	0.103991	-0.165502	-0.0677634	0.0479615	0.277176	-0.0116428	0.0986828	0.310415	0.10315		-0.0180124	-0.107752	-0.0297921	0.155556		MPIP1_172_184	43
H2B1B_ 27_40	GKKRKRSRKESYSI	[33, 37, 39]	[]	9	4	P33778		0.131873	-0.157441	-0.120124	0.0223489	-0.0112693	-0.0449727	-0.0526632	0.0598464	-0.343337	0.0693595	0.109708	0.390335	0.185095	0.259413	0.130426	-0.196608	-0.18023	-0.124817	0.0615754	-0.188516		-0.0269226	-0.0623534	0.214995	-0.125719		H2B1B_ 27_40	33
ADDB_706_718	KKKFRTPSFLKKS	[713, 718]	[711]	8	1	P35612		0.106723	-0.0973883	-0.0464824	-0.132745	-0.0902594	-0.0262188	0.0793734	0.0478812	-0.407961	-0.0834235	-0.0637726	0.0469155	0.0784508	0.168554	0.123901	-0.0167321	-0.0289006	-0.0798496	0.372151	0.0497814		-0.0520303	-0.0780696	0.0708099	0.0592901		ADDB_706_718	37
PRKDC_2618_2630	TRTQEGSLSARWP	[2624, 2626]	[2618, 2620]	4	8	P78527		-0.0249002	0.0241095	-0.424262	0.154972	-0.00107133	-0.0966909	-0.616887	0.0862013	-0.488008	-0.458799	-0.117876	0.0669762	0.155429	-0.116814	0.0769311	0.239467	0.525801	0.182631	0.449851	0.382939		-0.0542304	-0.314837	0.0129293	0.356138		PRKDC_2618_2630	80
IF4E_203_215	TATKSGSTTKNRF	[207, 209]	[203, 205, 210, 211]	11	4	P06730		0.0709943	-0.105288	-0.436048	-0.188545	0.204184	-0.0585986	-0.0559983	0.26682	-0.240167	-0.170932	0.126115	0.31997	0.135986	0.0621825	0.235417	-0.138511	-0.158684	0.0332424	0.36653	-0.268669		-0.0909405	-0.0517753	0.175934	-0.0332183		IF4E_203_215	85
CA2D1_494_506	LEDIKRLTPRFTL	[]	[501, 505]	9	2	P54289		-0.0650979	-0.147871	-0.17214	0.129119	-0.198933	-0.105407	-0.124994	0.108928	-0.354872	-0.0146366	0.157295	0.236946	0.259138	-0.0916283	0.102439	0.0132107	0.035919	-0.195926	0.317381	0.11113		-0.0909845	-0.0981962	0.132838	0.0563429		CA2D1_494_506	57
RB_242_254	AVIPINGSPRTPR	[249]	[252]	9	8	P06400		-0.0963056	-0.0423834	-0.542045	0.0354261	0.016798	-0.173174	-0.101277	0.170189	-0.116098	-0.104644	-0.0560415	0.118081	0.253038	-0.15332	-0.0581017	0.325521	0.0255792	0.118817	0.233992	0.145948		-0.125702	-0.0650008	0.0207313	0.169972		RB_242_254	68
MBP_222_234	HFFKNIVTPRTPP	[]	[229, 232]	6	6	P02686		-0.0960929	-0.167972	-0.338648	0.0393325	-0.0863687	-0.130825	-0.0815035	0.0943841	-0.0794152	0.00998104	0.137026	0.215613	0.216649	-0.0273222	0.0860733	0.0898921	0.0338625	0.027615	0.0674049	-0.00968564		-0.12995	-0.0374758	0.125608	0.0418178		MBP_222_234	44
GYS2_1_13	MLRGRSLSVTSLG	[6, 8, 11]	[10]	8	4	P54840		-0.240685	-0.203724	-0.355857	0.0935006	-0.0823648	-0.0371263	-0.0183383	0.0905117	-0.166605	-0.0328596	0.130347	0.26561	0.279129	-0.0712171	0.0129769	0.147464	-0.0435473	-0.0137841	0.144321	0.102247		-0.157826	-0.0328834	0.123369	0.0673402		GYS2_1_13	25
P53_308_323	LPNNTSSSPQPKKKPL	[313, 314, 315]	[312]	10	7	P04637		0.101734	0.209789	-0.340969	-0.472373	-0.293025	0.27869	0.02581	0.368664	0.126528	-0.00534463	-0.121341	0.23701	0.245282	0.452151	-0.0266483	-0.259083	-0.472608	-0.272976	-0.106306	0.325018		-0.158969	0.15887	0.157291	-0.157191		P53_308_323	88
